# Supplementary material for: A validated LC–MS/MS multi-method for the determination of 110 mycotoxins and plant toxins in cow milk and application to samples from Germany
Source: Anal Bioanal Chem. 2025 Aug 7;417(22):5047–59. doi: 10.1007/s00216-025-06024-6 (PMC12401758; doi:10.1007/s00216-025-06024-6)
Supplement: Supplementary file 2 — Supplementary file2 (XLSX 107 KB) [file 216_2025_6024_MOESM2_ESM.xlsx]

## Sheet: Table S1 (Commercial Sources)
A validated LC-MS/MS multi-method for the determination of 110 mycotoxins and plant toxins in cow milk and application to samples from Germany
Supplementary Table 1: Source of reference standards
Analyte	Commercial Source	City, Country
Aflatoxin B1	Biopure, Romer Labs® Inc.	Butzbach, Germany
Aflatoxin B2	Biopure, Romer Labs® Inc.	Butzbach, Germany
Aflatoxin G1	Biopure, Romer Labs® Inc.	Butzbach, Germany
Aflatoxin G2	Biopure, Romer Labs® Inc.	Butzbach, Germany
Aflatoxin M1	Biopure, Romer Labs® Inc.	Butzbach, Germany
13C17-AFM1	Biopure, Romer Labs® Inc.	Butzbach, Germany
Sterigmatocystin	Cayman Biomol GmbH	Hamburg, Germany
Nivalenol	Biopure, Romer Labs® Inc.	Butzbach, Germany
Deoxynivalenol	Biopure, Romer Labs® Inc.	Butzbach, Germany
15-acetyldeoxynivalenol	Biopure, Romer Labs® Inc.	Butzbach, Germany
3-acetyldeoxynivalenol	Biopure, Romer Labs® Inc.	Butzbach, Germany
Deoxynivalenol 3-glucoside	Biopure, Romer Labs® Inc.	Butzbach, Germany
Deepoxy-deoxynivalenol	Biopure, Romer Labs® Inc.	Butzbach, Germany
Fusarenone X	Biopure, Romer Labs® Inc.	Butzbach, Germany
T-2 Toxin	Biopure, Romer Labs® Inc.	Butzbach, Germany
HT-2 Toxin	Biopure, Romer Labs® Inc.	Butzbach, Germany
T-2 triol	TRC	Ontario, Canada
T-2 Tetraol	TRC	Ontario, Canada
Verrucarin A	Sigma-Aldrich	Schnelldorf, Germany
Verrucarol	Sigma-Aldrich	Schnelldorf, Germany
Roridin A	Sigma-Aldrich	Schnelldorf, Germany
Roridin E	Cayman Biomol GmbH	Hamburg, Germany
15-Acetoxyscirpenol	Cayman Biomol GmbH	Hamburg, Germany
Diacetoxyscirpenol	Biopure, Romer Labs® Inc.	Butzbach, Germany
Neosolaniol	Cayman Biomol GmbH	Hamburg, Germany
Fumonisin B1	Biopure, Romer Labs® Inc.	Butzbach, Germany
Fumonisin B2	Biopure, Romer Labs® Inc.	Butzbach, Germany
Fumonisin B3	Biopure, Romer Labs® Inc.	Butzbach, Germany
Hydrolyzed Fumonisin B1	LGC Standards	Wesel, Germany
Zearalenone	Biopure, Romer Labs® Inc.	Butzbach, Germany
Zearalenone-14-O-β-glucoside	ASCA GmbH	Berlin, Germany
Zearalenone-14-Sulfate	ASCA GmbH	Berlin, Germany
alpha-Zearalanol	Biosynth Biozol GmbH	Eching, Germany
beta-Zearalanol	LGC Standards	Wesel, Germany
Zearalanone	Sigma-Aldrich	Schnelldorf, Germany
alpha-Zearalenol	Biopure, Romer Labs® Inc.	Butzbach, Germany
beta-Zearalenol	Cayman Biomol GmbH	Hamburg, Germany
alpha-Zearalenol-14-sulfate	ASCA GmbH	Berlin, Germany
beta-Zearalenol-14-sulfate	ASCA GmbH	Berlin, Germany
Alternariol	Biopure, Romer Labs® Inc.	Butzbach, Germany
Alternariol-3-glucoside	ASCA GmbH	Berlin, Germany
Alternariol-3-Sulfate	ASCA GmbH	Berlin, Germany
Alternariol monomethyl ether	Biopure, Romer Labs® Inc.	Butzbach, Germany
Alternariol monomethylether-3-glucoside	ASCA GmbH	Berlin, Germany
Alternariol monomethylether-3-Sulfate	ASCA GmbH	Berlin, Germany
Tenuazonic acid	Biopure, Romer Labs® Inc.	Butzbach, Germany
Altenuene	Biopure, Romer Labs® Inc.	Butzbach, Germany
Tentoxin	Cayman Biomol GmbH	Hamburg, Germany
Altertoxin I	Cayman Biomol GmbH	Hamburg, Germany
Beauvericin	Cfm Oskar Tropitzsch GmbH	Marktredwitz, Germany
Enniatin A	Cfm Oskar Tropitzsch GmbH	Marktredwitz, Germany
Enniatin A1	Santa Cruz Biotechnology Inc.	Heidelberg, Germany
Enniatin B	Cfm Oskar Tropitzsch GmbH	Marktredwitz, Germany
Enniatin B1	Santa Cruz Biotechnology Inc.	Heidelberg, Germany
Ergocornine	Sigma-Aldrich	Schnelldorf, Germany
Ergocorninine	Biopure, Romer Labs® Inc.	Butzbach, Germany
Ergocristine	Sigma-Aldrich	Schnelldorf, Germany
Ergocristinine	Biopure, Romer Labs® Inc.	Butzbach, Germany
Ergocryptine	Sigma-Aldrich	Schnelldorf, Germany
Ergocryptinine	Biopure, Romer Labs® Inc.	Butzbach, Germany
Ergometrine	Biopure, Romer Labs® Inc.	Butzbach, Germany
Ergometrinine	Biopure, Romer Labs® Inc.	Butzbach, Germany
Ergosine	Biopure, Romer Labs® Inc.	Butzbach, Germany
Ergosinine	Biopure, Romer Labs® Inc.	Butzbach, Germany
Ergotamine	Biopure, Romer Labs® Inc.	Butzbach, Germany
Ergotaminine	Biopure, Romer Labs® Inc.	Butzbach, Germany
Ochratoxin A	Biopure, Romer Labs® Inc.	Butzbach, Germany
Ochratoxin B	Cayman Biomol GmbH	Hamburg, Germany
Ochratoxin alpha	Biopure, Romer Labs® Inc.	Butzbach, Germany
Citrinin	Biopure, Romer Labs® Inc.	Butzbach, Germany
Stachybotrylactam	Cayman Biomol GmbH	Hamburg, Germany
Phomopsin A	Cayman Biomol GmbH	Hamburg, Germany
Roquefortine C	BioViotica Biomol GmbH	Hamburg, Germany
Atropine	TRC Biozol GmbH	Eching, Germany
Scopolamine	TRC Biozol GmbH	Eching, Germany
Echimidine	PhytoLab GmbH	Vestenbergsgreuth, Germany
Echimidine N-oxide	Phytoplan Diehm & Neuberger GmbH	Heidelberg, Germany
Erucifoline	PhytoLab GmbH	Vestenbergsgreuth, Germany
Erucifoline N-oxide	PhytoLab GmbH	Vestenbergsgreuth, Germany
Europine	PhytoLab GmbH	Vestenbergsgreuth, Germany
Europine N-oxide	PhytoLab GmbH	Vestenbergsgreuth, Germany
Heliosupine N-oxide	Phytoplan Diehm & Neuberger GmbH	Heidelberg, Germany
Heliotrine	Phytoplan Diehm & Neuberger GmbH	Heidelberg, Germany
Heliotrine N-oxide	Cfm Oskar Tropitzsch GmbH	Marktredwitz, Germany
Intermedine	Phytoplan Diehm & Neuberger GmbH	Heidelberg, Germany
Intermedine N-oxide	Phytoplan Diehm & Neuberger GmbH	Heidelberg, Germany
Jacobine	PhytoLab GmbH	Vestenbergsgreuth, Germany
Jacobine N-oxide	PhytoLab GmbH	Vestenbergsgreuth, Germany
Lasiocarpine	Cfm Oskar Tropitzsch GmbH	Marktredwitz, Germany
Lasiocarpine N-oxide	Phytoplan Diehm & Neuberger GmbH	Heidelberg, Germany
Monocrotaline	Phytoplan Diehm & Neuberger GmbH	Heidelberg, Germany
Monocrotaline N-oxide	Phytoplan Diehm & Neuberger GmbH	Heidelberg, Germany
Retrorsine	PhytoLab GmbH	Vestenbergsgreuth, Germany
Retrorsine N-oxide	PhytoLab GmbH	Vestenbergsgreuth, Germany
Senecionine	PhytoLab GmbH	Vestenbergsgreuth, Germany
Senecionine N-oxide	PhytoLab GmbH	Vestenbergsgreuth, Germany
Seneciphylline	PhytoLab GmbH	Vestenbergsgreuth, Germany
Seneciphylline N-oxide	PhytoLab GmbH	Vestenbergsgreuth, Germany
Senkirkine	PhytoLab GmbH	Vestenbergsgreuth, Germany
Trichodesmine	PhytoLab GmbH	Vestenbergsgreuth, Germany
Angustifoline	PhytoLab GmbH	Vestenbergsgreuth, Germany
Anagyrine	PhytoLab GmbH	Vestenbergsgreuth, Germany
Multiflorine	PhytoLab GmbH	Vestenbergsgreuth, Germany
Thermopsine	Cfm Oskar Tropitzsch GmbH	Marktredwitz, Germany
Albine	PhytoLab GmbH	Vestenbergsgreuth, Germany
Sparteine	Sigma-Aldrich	Schnelldorf, Germany
Lupinine	TRC Biozol GmbH	Eching, Germany
Lupanine	PhytoLab GmbH	Vestenbergsgreuth, Germany
13a-Hydroxylupanine	TRC Biozol GmbH	Eching, Germany
Isolupanine	TRC Biozol GmbH	Eching, Germany
Cytisine	PhytoLab GmbH	Vestenbergsgreuth, Germany

## Sheet: Table S2 (Sample List)
A validated LC-MS/MS multi-method for the determination of 110 mycotoxins and plant toxins in cow milk and application to samples from Germany
Supplementary Table 2: List of the analysed milk samples (all are whole milk samples with fat content ≥ 3.5 %)
Sample number	Source	Type (raw or heat-treated)	Conventional or Organic milk
1	BfR experimental farm	raw	Conventional
2	BfR experimental farm	raw	Conventional
3	local retail stores	heat-treated	Conventional
4	local retail stores	heat-treated	Conventional
5	local retail stores	heat-treated	Conventional
6	local retail stores	heat-treated	Conventional
7	local retail stores	heat-treated	Conventional
8	local retail stores	heat-treated	Conventional
9	local retail stores	heat-treated	Conventional
10	local retail stores	heat-treated	Conventional
11	local retail stores	heat-treated	Conventional
12	local retail stores	heat-treated	Conventional
13	local retail stores	heat-treated	Conventional
14	local retail stores	heat-treated	Conventional
15	local retail stores	heat-treated	Conventional
1_Organic	local retail stores	heat-treated	Organic
2_Organic	local retail stores	heat-treated	Organic
3_Organic	local retail stores	heat-treated	Organic
4_Organic	local retail stores	heat-treated	Organic
5_Organic	local retail stores	heat-treated	Organic

## Sheet: Table S3 (concentrations)
A validated LC-MS/MS multi-method for the determination of 110 mycotoxins and plant toxins in cow milk and application to samples from Germany
Supplementary Table 3: Concentrations of working standard solution, calibration solutions and spiked samples
		Working Standard Solution		Calibration Solutions (ng/mL)												Spiked QC Samples (Lowest Validated Level, LVL)	Spiked QC Samples at Level 2 (2x LVL)	Spiked QC Samples (LOD/LOQ Determination)
Analyte	Abbreviated Name	(ng/mL)		CAL-L1	CAL-L2	CAL-L3	CAL-L4	CAL-L5	CAL-L6	CAL-L7	CAL-L8	CAL-L9	CAL-L10	CAL-L11		µg/kg	µg/kg	µg/kg
Aflatoxin B1	AFB1	62.4894		0.0125	0.025	0.05	0.125	0.25	0.375	0.499	0.999	1.249	2.497	4.994		0.124979	0.249958	0.0124979
Aflatoxin B2	AFB2	62.4008		0.0125	0.025	0.05	0.125	0.249	0.374	0.499	0.997	1.247	2.494	4.987		0.124802	0.249603	0.0124802
Aflatoxin G1	AFG1	62.4227		0.0125	0.025	0.05	0.125	0.249	0.374	0.499	0.998	1.247	2.494	4.989		0.124845	0.249691	0.0124845
Aflatoxin G2	AFG2	62.5198		0.0125	0.025	0.05	0.125	0.25	0.375	0.5	0.999	1.249	2.498	4.997		0.12504	0.250079	0.012504
Aflatoxin M1	AFM1	12.5075		0.0025	0.005	0.01	0.025	0.05	0.075	0.1	0.2	0.25	0.5	1		0.025015	0.05003	0.0025015
13C17-AFM1	13C AFM1	5		0.2	0.2	0.2	0.2	0.2	0.2	0.2	0.2	0.2	0.2	0.2		0.05	0.1	0.05
Sterigmatocystin	STC	62.6096		0.0125	0.025	0.05	0.125	0.25	0.375	0.5	1.001	1.251	2.502	5.004		0.125219	0.250438	0.0125219
Nivalenol	NIV	6245.39		1.2478	2.4956	4.991	12.478	24.957	37.435	49.913	99.826	124.783	249.566	499.131		12.4908	24.9816	1.24908
Deoxynivalenol	DON	3114.38		0.6223	1.2446	2.489	6.223	12.445	18.668	24.89	49.78	62.225	124.451	248.901		6.22876	12.4575	0.622876
15-acetyldeoxynivalenol	DON_15Ac	625.004		0.1249	0.2498	0.5	1.249	2.498	3.746	4.995	9.99	12.488	24.975	49.95		1.25001	2.50001	0.125001
3-acetyldeoxynivalenol	DON_3Ac	624.561		0.1248	0.2496	0.499	1.248	2.496	3.744	4.991	9.983	12.479	24.957	49.915		1.24912	2.49825	0.124912
Deoxynivalenol 3-glucoside	DON-3G	625.842		0.125	0.25	0.5	1.25	2.501	3.751	5.002	10.003	12.504	25.009	50.017		1.25168	2.50337	0.125168
Deepoxy-deoxynivalenol	Deepoxy-DON	625.411		0.125	0.25	0.5	1.25	2.499	3.749	4.998	9.997	12.496	24.991	49.983		1.25082	2.50164	0.125082
Fusarenone X	FusX	3127.31		0.6248	1.2496	2.499	6.248	12.497	18.745	24.993	49.987	62.484	124.967	249.935		6.25462	12.5092	0.625462
T-2 Toxin	T2	624.115		0.1247	0.2494	0.499	1.247	2.494	3.741	4.988	9.976	12.47	24.94	49.879		1.24823	2.49646	0.124823
HT-2 Toxin	HT2	624.173		0.1247	0.2494	0.499	1.247	2.494	3.741	4.988	9.977	12.471	24.942	49.884		1.24835	2.49669	0.124835
T-2 triol	T2-Triol	1249.94		0.2497	0.4994	0.999	2.497	4.995	7.492	9.989	19.979	24.974	49.947	99.895		2.49987	4.99975	0.249987
T-2 Tetraol	T2-Tetraol	1250.39		0.2498	0.4996	0.999	2.498	4.997	7.495	9.993	19.986	24.983	49.966	99.931		2.50078	5.00156	0.250078
Verrucarin A	Verrucarin A	603.279		0.1205	0.241	0.482	1.205	2.411	3.616	4.821	9.643	12.054	24.107	48.214		1.20656	2.41311	0.120656
Verrucarol	Verrucarol	6253.75		1.2495	2.499	4.998	12.495	24.99	37.485	49.98	99.96	124.95	249.9	499.799		12.5075	25.015	1.25075
Roridin A	Roridin A	649.665		0.1298	0.2596	0.519	1.298	2.596	3.894	5.192	10.384	12.98	25.961	51.921		1.29933	2.59866	0.129933
Roridin E	Roridin E	62.5899		0.0125	0.025	0.05	0.125	0.25	0.375	0.5	1	1.251	2.501	5.002		0.12518	0.25036	0.012518
15-Acetoxyscirpenol	15-ASC	625.683		0.125	0.25	0.5	1.25	2.5	3.75	5	10.001	12.501	25.002	50.005		1.25137	2.50273	0.125137
Diacetoxyscirpenol	DAS	602.017		0.1203	0.2406	0.481	1.203	2.406	3.608	4.811	9.623	12.028	24.057	48.113		1.20403	2.40807	0.120403
Neosolaniol	Neosolaniol	625.683		0.125	0.25	0.5	1.25	2.5	3.75	5	10.001	12.501	25.002	50.005		1.25137	2.50273	0.125137
Fumonisin B1	FB1	3129.04		0.6252	1.2504	2.501	6.252	12.504	18.755	25.007	50.015	62.518	125.036	250.073		6.25807	12.5161	0.625807
Fumonisin B2	FB2	387.042		0.0773	0.1546	0.309	0.773	1.547	2.32	3.093	6.186	7.733	15.466	30.932		0.774085	1.54817	0.0774085
Fumonisin B3	FB3	623.689		0.1246	0.2492	0.498	1.246	2.492	3.738	4.985	9.969	12.461	24.923	49.845		1.24738	2.49476	0.124738
Hydrolyzed Fumonisin B1	HFB	124.987		0.025	0.05	0.1	0.25	0.499	0.749	0.999	1.998	2.497	4.994	9.989		0.249973	0.499946	0.0249973
Zearalenone	ZEN	624.111		0.1247	0.2494	0.499	1.247	2.494	3.741	4.988	9.976	12.47	24.939	49.879		1.24822	2.49644	0.124822
Zearalenone-14-O-β-glucoside	ZENG	626.211		0.1251	0.2502	0.5	1.251	2.502	3.754	5.005	10.009	12.512	25.023	50.047		1.25242	2.50485	0.125242
Zearalenone-14-Sulfate	ZENS	625.783		0.125	0.25	0.5	1.25	2.501	3.751	5.001	10.003	12.503	25.006	50.013		1.25157	2.50313	0.125157
alpha-Zearalanol	ZAL,a	660.161		0.1319	0.2638	0.528	1.319	2.638	3.957	5.276	10.552	13.19	26.38	52.76		1.32032	2.64064	0.132032
beta-Zearalanol	ZAL,b	625.059		0.1249	0.2498	0.5	1.249	2.498	3.747	4.995	9.991	12.489	24.977	49.955		1.25012	2.50024	0.125012
Zearalanone	ZAN	625.622		0.125	0.25	0.5	1.25	2.5	3.75	5	10	12.5	25	50		1.25124	2.50249	0.125124
alpha-Zearalenol	ZEL,a	624.614		0.1248	0.2496	0.499	1.248	2.496	3.744	4.992	9.984	12.48	24.96	49.919		1.24923	2.49846	0.124923
beta-Zearalenol	ZEL,b	625.329		0.1249	0.2498	0.5	1.249	2.499	3.748	4.998	9.995	12.494	24.988	49.976		1.25066	2.50132	0.125066
alpha-Zearalenol-14-sulfate	ZELS,a	626.603		0.1252	0.2504	0.501	1.252	2.504	3.756	5.008	10.016	12.52	25.039	50.078		1.25321	2.50641	0.125321
beta-Zearalenol-14-sulfate	ZELS,b	626.125		0.1251	0.2502	0.5	1.251	2.502	3.753	5.004	10.008	12.51	25.02	50.04		1.25225	2.5045	0.125225
Alternariol	AOH	625.619		0.125	0.25	0.5	1.25	2.5	3.75	5	10	12.5	25	49.999		1.25124	2.50247	0.125124
Alternariol-3-glucoside	AOH-3G	629.431		0.1258	0.2516	0.503	1.258	2.515	3.773	5.03	10.061	12.576	25.152	50.304		1.25886	2.51772	0.125886
Alternariol-3-Sulfate	AOH-3S	624.708		0.1248	0.2496	0.499	1.248	2.496	3.745	4.993	9.985	12.482	24.963	49.927		1.24942	2.49883	0.124942
Alternariol monomethyl ether	AME	625.347		0.1249	0.2498	0.5	1.249	2.499	3.748	4.998	9.996	12.494	24.989	49.978		1.25069	2.50139	0.125069
Alternariol monomethylether-3-glucoside	AME-3G	626.217		0.1251	0.2502	0.5	1.251	2.502	3.754	5.005	10.009	12.512	25.024	50.047		1.25243	2.50487	0.125243
Alternariol monomethylether-3-Sulfate	AME-3S	625.963		0.1251	0.2502	0.5	1.251	2.501	3.752	5.003	10.005	12.507	25.013	50.027		1.25193	2.50385	0.125193
Tenuazonic acid	TEA	2976.27		0.5947	1.1894	2.379	5.947	11.893	17.84	23.786	47.573	59.466	118.932	237.864		5.95254	11.9051	0.595254
Altenuene	ALT	625.426		0.125	0.25	0.5	1.25	2.499	3.749	4.998	9.997	12.496	24.992	49.984		1.25085	2.5017	0.125085
Tentoxin	TEN	625.693		0.125	0.25	0.5	1.25	2.5	3.75	5.001	10.001	12.501	25.003	50.005		1.25139	2.50277	0.125139
Altertoxin I	ATX-I	625.748		0.125	0.25	0.5	1.25	2.5	3.751	5.001	10.002	12.502	25.005	50.01		1.2515	2.50299	0.12515
Beauvericin	BEA	250.785		0.0501	0.1002	0.2	0.501	1.002	1.503	2.004	4.009	5.011	10.021	20.043		0.50157	1.00314	0.050157
Enniatin A	ENNA	250.483		0.05	0.1	0.2	0.5	1.001	1.501	2.002	4.004	5.005	10.009	20.019		0.500965	1.00193	0.0500965
Enniatin A1	ENNA1	250.65		0.0501	0.1002	0.2	0.501	1.002	1.502	2.003	4.006	5.008	10.016	20.032		0.501301	1.0026	0.0501301
Enniatin B	ENNB	250.484		0.05	0.1	0.2	0.5	1.001	1.501	2.002	4.004	5.005	10.009	20.019		0.500969	1.00194	0.0500969
Enniatin B1	ENNB1	250.802		0.0501	0.1002	0.2	0.501	1.002	1.503	2.004	4.009	5.011	10.022	20.044		0.501603	1.00321	0.0501603
Ergocornine	Ergocornine	250.4		0.05	0.1	0.2	0.5	1.001	1.501	2.001	4.002	5.003	10.006	20.012		0.5008	1.0016	0.05008
Ergocorninine	Ergocorninine	255.417		0.051	0.102	0.204	0.51	1.021	1.531	2.041	4.083	5.103	10.206	20.413		0.510835	1.02167	0.0510835
Ergocristine	Ergocristine	250.4		0.05	0.1	0.2	0.5	1.001	1.501	2.001	4.002	5.003	10.006	20.012		0.5008	1.0016	0.05008
Ergocristinine	Ergocristinine	252.831		0.0505	0.101	0.202	0.505	1.01	1.515	2.021	4.041	5.052	10.103	20.206		0.505663	1.01133	0.0505663
Ergocryptine	Ergocryptine	250.508		0.0501	0.1002	0.2	0.501	1.001	1.502	2.002	4.004	5.005	10.01	20.021		0.501016	1.00203	0.0501016
Ergocryptinine	Ergocryptinine	265.494		0.053	0.106	0.212	0.53	1.061	1.591	2.122	4.244	5.305	10.609	21.218		0.530989	1.06198	0.0530989
Ergometrine	Ergometrine	250.508		0.0501	0.1002	0.2	0.501	1.001	1.502	2.002	4.004	5.005	10.01	20.021		0.501016	1.00203	0.0501016
Ergometrinine	Ergometrinine	250.525		0.0501	0.1002	0.2	0.501	1.001	1.502	2.002	4.004	5.005	10.011	20.022		0.50105	1.0021	0.050105
Ergosine	Ergosine	250.4		0.05	0.1	0.2	0.5	1.001	1.501	2.001	4.002	5.003	10.006	20.012		0.5008	1.0016	0.05008
Ergosinine	Ergosinine	257.526		0.0515	0.103	0.206	0.515	1.029	1.544	2.058	4.116	5.145	10.291	20.581		0.515052	1.0301	0.0515052
Ergotamine	Ergotamine	250.4		0.05	0.1	0.2	0.5	1.001	1.501	2.001	4.002	5.003	10.006	20.012		0.5008	1.0016	0.05008
Ergotaminine	Ergotaminine	260.598		0.0521	0.1042	0.208	0.521	1.041	1.562	2.083	4.165	5.207	10.414	20.827		0.521197	1.04239	0.0521197
Ochratoxin A	OTA	65.3331		0.0131	0.0262	0.052	0.131	0.261	0.392	0.522	1.044	1.305	2.611	5.221		0.130666	0.261332	0.0130666
Ochratoxin B	OTB	625.521		0.125	0.25	0.5	1.25	2.5	3.749	4.999	9.998	12.498	24.996	49.992		1.25104	2.50208	0.125104
Ochratoxin alpha	Ot-alpha	124.747		0.0249	0.0498	0.1	0.249	0.498	0.748	0.997	1.994	2.492	4.985	9.97		0.249493	0.498986	0.0249493
Citrinin	CIT	626.092		0.1251	0.2502	0.5	1.251	2.502	3.753	5.004	10.007	12.509	25.019	50.037		1.25218	2.50437	0.125218
Stachybotrylactam	Stachy	62.5683		0.0125	0.025	0.05	0.125	0.25	0.375	0.5	1	1.25	2.5	5		0.125137	0.250273	0.0125137
Phomopsin A	PhoA	625.683		0.125	0.25	0.5	1.25	2.5	3.75	5	10.001	12.501	25.002	50.005		1.25137	2.50273	0.125137
Roquefortine C	RoqC	626.213		0.1251	0.2502	0.5	1.251	2.502	3.754	5.005	10.009	12.512	25.023	50.047		1.25243	2.50485	0.125243
Atropine	Atropine	62.5375		0.0125	0.025	0.05	0.125	0.25	0.375	0.5	1	1.249	2.499	4.998		0.125075	0.25015	0.0125075
Scopolamine	Scopolamine	62.5375		0.0125	0.025	0.05	0.125	0.25	0.375	0.5	1	1.249	2.499	4.998		0.125075	0.25015	0.0125075
Echimidine	Echimidine	62.5375		0.0125	0.025	0.05	0.125	0.25	0.375	0.5	1	1.249	2.499	4.998		0.125075	0.25015	0.0125075
Echimidine N-oxide	Echimidine-N	62.5375		0.0125	0.025	0.05	0.125	0.25	0.375	0.5	1	1.249	2.499	4.998		0.125075	0.25015	0.0125075
Erucifoline	Erucifoline	62.5375		0.0125	0.025	0.05	0.125	0.25	0.375	0.5	1	1.249	2.499	4.998		0.125075	0.25015	0.0125075
Erucifoline N-oxide	Erucifoline-N	62.5375		0.0125	0.025	0.05	0.125	0.25	0.375	0.5	1	1.249	2.499	4.998		0.125075	0.25015	0.0125075
Europine	Europine	62.5375		0.0125	0.025	0.05	0.125	0.25	0.375	0.5	1	1.249	2.499	4.998		0.125075	0.25015	0.0125075
Europine N-oxide	Europine-N	62.5375		0.0125	0.025	0.05	0.125	0.25	0.375	0.5	1	1.249	2.499	4.998		0.125075	0.25015	0.0125075
Heliosupine N-oxide	Heliosupine-N	62.5375		0.0125	0.025	0.05	0.125	0.25	0.375	0.5	1	1.249	2.499	4.998		0.125075	0.25015	0.0125075
Heliotrine	Heliotrine	62.5375		0.0125	0.025	0.05	0.125	0.25	0.375	0.5	1	1.249	2.499	4.998		0.125075	0.25015	0.0125075
Heliotrine N-oxide	Heliotrine-N	62.5375		0.0125	0.025	0.05	0.125	0.25	0.375	0.5	1	1.249	2.499	4.998		0.125075	0.25015	0.0125075
Intermedine	Intermedine	62.5375		0.0125	0.025	0.05	0.125	0.25	0.375	0.5	1	1.249	2.499	4.998		0.125075	0.25015	0.0125075
Intermedine N-oxide	Intermedine-N	62.5375		0.0125	0.025	0.05	0.125	0.25	0.375	0.5	1	1.249	2.499	4.998		0.125075	0.25015	0.0125075
Jacobine	Jacobine	62.5375		0.0125	0.025	0.05	0.125	0.25	0.375	0.5	1	1.249	2.499	4.998		0.125075	0.25015	0.0125075
Jacobine N-oxide	Jacobine-N	62.5375		0.0125	0.025	0.05	0.125	0.25	0.375	0.5	1	1.249	2.499	4.998		0.125075	0.25015	0.0125075
Lasiocarpine	Lasiocarpine	62.5375		0.0125	0.025	0.05	0.125	0.25	0.375	0.5	1	1.249	2.499	4.998		0.125075	0.25015	0.0125075
Lasiocarpine N-oxide	Lasiocarpine-N	62.5375		0.0125	0.025	0.05	0.125	0.25	0.375	0.5	1	1.249	2.499	4.998		0.125075	0.25015	0.0125075
Monocrotaline	Monocrotaline	62.5375		0.0125	0.025	0.05	0.125	0.25	0.375	0.5	1	1.249	2.499	4.998		0.125075	0.25015	0.0125075
Monocrotaline N-oxide	Monocrotaline-N	62.5375		0.0125	0.025	0.05	0.125	0.25	0.375	0.5	1	1.249	2.499	4.998		0.125075	0.25015	0.0125075
Retrorsine	Retrorsine	62.5375		0.0125	0.025	0.05	0.125	0.25	0.375	0.5	1	1.249	2.499	4.998		0.125075	0.25015	0.0125075
Retrorsine N-oxide	Retrorsine-N	62.5375		0.0125	0.025	0.05	0.125	0.25	0.375	0.5	1	1.249	2.499	4.998		0.125075	0.25015	0.0125075
Senecionine	Senecionine	62.5375		0.0125	0.025	0.05	0.125	0.25	0.375	0.5	1	1.249	2.499	4.998		0.125075	0.25015	0.0125075
Senecionine N-oxide	Senecionine-N	62.5375		0.0125	0.025	0.05	0.125	0.25	0.375	0.5	1	1.249	2.499	4.998		0.125075	0.25015	0.0125075
Seneciphylline	Seneciphylline	62.5375		0.0125	0.025	0.05	0.125	0.25	0.375	0.5	1	1.249	2.499	4.998		0.125075	0.25015	0.0125075
Seneciphylline N-oxide	Seneciphylline-N	62.5375		0.0125	0.025	0.05	0.125	0.25	0.375	0.5	1	1.249	2.499	4.998		0.125075	0.25015	0.0125075
Senkirkine	Senkirkine	62.5375		0.0125	0.025	0.05	0.125	0.25	0.375	0.5	1	1.249	2.499	4.998		0.125075	0.25015	0.0125075
Trichodesmine	Trichodesmine	62.5375		0.0125	0.025	0.05	0.125	0.25	0.375	0.5	1	1.249	2.499	4.998		0.125075	0.25015	0.0125075
Angustifoline	Angustifolin	909.091		0.5007	1.0014	2.003	5.007	10.015	15.022	20.029	40.058	50.073	99.982	199.964		5	10	0.5
Anagyrine	Anagyrin	909.091		0.5007	1.0014	2.003	5.007	10.015	15.022	20.029	40.058	50.073	99.982	199.964		5	10	0.5
Multiflorine	Multiflorin	909.091		0.5007	1.0014	2.003	5.007	10.015	15.022	20.029	40.058	50.073	99.982	199.964		5	10	0.5
Thermopsine	Thermopsin	909.091		0.5007	1.0014	2.003	5.007	10.015	15.022	20.029	40.058	50.073	99.982	199.964		5	10	0.5
Albine	Albin	909.091		0.5007	1.0014	2.003	5.007	10.015	15.022	20.029	40.058	50.073	99.982	199.964		5	10	0.5
Sparteine	Spartein	909.091		0.5007	1.0014	2.003	5.007	10.015	15.022	20.029	40.058	50.073	99.982	199.964		5	10	0.5
Lupinine	Lupinin	909.091		0.5007	1.0014	2.003	5.007	10.015	15.022	20.029	40.058	50.073	99.982	199.964		5	10	0.5
Lupanine	Lupanin	909.091		0.5007	1.0014	2.003	5.007	10.015	15.022	20.029	40.058	50.073	99.982	199.964		5	10	0.5
13a-Hydroxylupanine	13-Hydroxylupanin	909.091		0.5007	1.0014	2.003	5.007	10.015	15.022	20.029	40.058	50.073	99.982	199.964		5	10	0.5
Isolupanine	Isolupanin	909.091		0.5007	1.0014	2.003	5.007	10.015	15.022	20.029	40.058	50.073	99.982	199.964		5	10	0.5
Cytisine	Cytisin	909.091		0.5007	1.0014	2.003	5.007	10.015	15.022	20.029	40.058	50.073	99.982	199.964		5	10	0.5

## Sheet: Table S4 (MRMs & Parameters)
A validated LC-MS/MS multi-method for the determination of 110 mycotoxins and plant toxins in cow milk and application to samples from Germany
Supplementary Table 4: LC-MS/MS Mass Transitions and MS/MS Conditions
	MRM Type	Molecular mass	Mode	Precursor ion	Product ion	DP	EP	CE	CXP		RT
Analyte		Da		m/z	m/z	V	V	V	V		min
15-Acetoxyscirpenol	Quantifier	324.157	[M+NH4]+	342.1	265.1	30	10	11	16		12.8
	Qualifier	324.157	[M+NH4]+	342.1	107.1	30	10	17	12		12.8
AFB1	Quantifier	312.063	[M+H]+	313.1	285	30	10	31	14		14
	Qualifier	312.063	[M+H]+	313.1	241.1	30	10	49	26		14
AFB2	Quantifier	314.079	[M+H]+	315	287.1	30	10	35	26		13.48
	Qualifier	314.079	[M+H]+	315	259	30	10	39	28		13.48
AFG1	Quantifier	328.058	[M+H]+	329.1	243.1	50	5	37	28		13
	Qualifier	328.058	[M+H]+	329.1	200	30	10	52	10		13
AFG2	Quantifier	330.074	[M+H]+	331	245.1	50	10	40	15		12.4
	Qualifier	330.074	[M+H]+	331	189.1	50	10	56	10		12.4
AFM1	Quantifier	328.058	[M+H]+	329.1	273.2	91	5	35	16		12.59
	Qualifier	328.058	[M+H]+	329.1	229.1	91	5	52	12		12.59
AFM1_IS	AFM1 IS 13C	345.1	[M+H]+	346	288	81	4	33	16		12.59
ALT	Quantifier	292.095	[M+H]+	293.1	239.1	10	3	20	15		13.95
	Qualifier	292.095	[M+H]+	293.1	229	10	9	20	5		13.95
BEA	Quantifier	783.409	[M+H]+	784.4	244.2	30	10	36	13		19.8
	Qualifier	783.409	[M+H]+	784.4	134	30	10	90	13		19.8
DAS	Quantifier	366.168	[M+NH4]+	384.2	307.2	30	15	15	3		14.25
	Qualifier	366.168	[M+NH4]+	384.2	247.1	40	6	17	50		14.25
Deepoxy-DON	Quantifier	280.131	[M+H]+	281.1	215	30	10	15	12		8.27
	Qualifier	280.131	[M+H]+	281.1	109.1	30	10	24	12		8.27
DON_15Ac	Quantifier	338.137	[M+NH4]+	356.2	261.1	30	10	22	11		10.97
	Qualifier	338.137	[M+NH4]+	356.2	137.1	30	10	22	11		10.97
DON_3Ac	Quantifier	338.137	[M+H]+	339.1	231	30	10	15	3		10.82
	Qualifier	338.137	[M+H]+	339.1	213.1	30	10	24	15		10.82
DON	Quantifier	296.126	[M+H]+	297.1	203	66	3	23	3		6
	Qualifier	296.126	[M+H]+	297.1	249	66	6	15	3		6
ENNA	Quantifier	681.456	[M+NH4]+	699.5	210.1	30	10	41	24		20.08
	Qualifier	681.456	[M+NH4]+	699.5	228.1	30	10	41	12		20.08
ENNA1	Quantifier	667.441	[M+NH4]+	685.5	210.1	30	10	39	24		19.95
	Qualifier	667.441	[M+NH4]+	685.5	228.1	30	10	43	12		19.95
ENNB	Quantifier	639.409	[M+NH4]+	657.4	196.1	66	10	39	10		19.63
	Qualifier	639.409	[M+NH4]+	657.4	214.1	66	10	39	12		19.63
ENNB1	Quantifier	653.425	[M+NH4]+	671.5	196.1	30	10	41	22		19.8
	Qualifier	653.425	[M+NH4]+	671.5	210.1	30	10	39	12		19.8
Ergocornine	Quantifier	561.295	[M+H]+	562.3	268.1	71	10	33	26		14.36
	Qualifier	561.295	[M+H]+	562.3	223.3	75	9	47	25		14.36
Ergocorninine	Quantifier	561.295	[M+H]+	562.3	544.3	71	10	25	18		15.39
	Qualifier	561.295	[M+H]+	562.3	223.3	75	9	47	25		15.39
Ergocristine	Quantifier	609.295	[M+H]+	610.4	592.3	35	9	20	30		15.2
	Qualifier	609.295	[M+H]+	610.4	223.3	75	6	45	25		15.2
Ergocristinine	Quantifier	609.295	[M+H]+	610.4	592.3	35	10	23	28		16.04
	Qualifier	609.295	[M+H]+	610.4	223.2	76	6	45	25		16.04
Ergocryptine	Quantifier	575.311	[M+H]+	576.4	223.3	75	6	47	25		15.1
	Qualifier	575.311	[M+H]+	576.4	208.2	75	6	58	25		15.1
Ergocryptinine	Quantifier	575.311	[M+H]+	576.4	223.2	75	6	45	25		15.9
	Qualifier	575.311	[M+H]+	576.4	558.4	35	10	21	16		15.9
Ergometrine	Quantifier	325.179	[M+H]+	326.2	223.3	96	10	31	14		6.58
	Qualifier	325.179	[M+H]+	326.2	208.1	61	10	42	20		6.58
Ergometrinine	Quantifier	325.179	[M+H]+	326.2	208.2	75	10	39	25		9.1
	Qualifier	325.179	[M+H]+	326.2	223.2	75	6	35	25		9.1
Ergosine	Quantifier	547.279	[M+H]+	548.3	223.1	66	10	43	22		14.06
	Qualifier	547.279	[M+H]+	548.3	208.1	66	10	53	20		14.06
Ergosinine	Quantifier	547.279	[M+H]+	548.3	223.1	66	10	43	22		13.9
	Qualifier	547.279	[M+H]+	548.3	530.2	66	10	21	32		13.9
Ergotamine	Quantifier	581.264	[M+H]+	582.3	208.1	61	10	82	14		14.28
	Qualifier	581.264	[M+H]+	582.3	223.2	75	10	51	20		14.28
Ergotaminine	Quantifier	581.264	[M+H]+	582.3	564.3	61	10	21	32		14.23
	Qualifier	581.264	[M+H]+	582.3	223.2	75	10	51	20		14.23
FB1	Quantifier	721.388	[M+H]+	722.4	352.2	100	5	50	20		16.5
	Qualifier	721.388	[M+H]+	722.4	334.3	50	10	56	20		16.5
FB2	Quantifier	705.394	[M+H]+	706.4	336.3	100	5	50	20		18.01
	Qualifier	705.394	[M+H]+	706.4	688.4	16	10	39	26		18.01
FB3	Quantifier	705.394	[M+H]+	706.3	318.3	30	9	51	30		17.33
	Qualifier	705.394	[M+H]+	706.3	336.3	40	12	51	10		17.33
Fusarenone X	Quantifier	354.131	[M+NH4]+	372.1	175	31	10	32	18		8.13
	Qualifier	354.131	[M+NH4]+	372.1	229	31	10	26	10		8.13
HFB	Quantifier	405.345	[M+H]+	406.3	370.3	35	10	27	14		16
	Qualifier	405.345	[M+H]+	406.3	388.4	35	10	22	14		16
HT2	Quantifier	424.21	[M+NH4]+	442.2	215.1	30	10	17	12		15.89
	Qualifier	424.21	[M+NH4]+	442.2	263.1	30	10	19	16		15.89
Neosolaniol	Quantifier	382.163	[M+NH4]+	400.2	185.1	31	10	28	20		9
	Qualifier	382.163	[M+NH4]+	400.2	215.1	31	10	23	12		9
OTA	Quantifier	403.082	[M+H]+	404.1	239.1	26	10	31	12		17.46
	Qualifier	403.082	[M+H]+	404.1	358.1	26	10	21	18		17.46
OTB	Quantifier	369.121	[M+H]+	370.1	187.1	31	10	45	10		16.32
	Qualifier	369.121	[M+H]+	370.1	205.1	26	10	35	12		16.32
PHOA T	Quantifier	788.278	[M+H]+	789.4	323.1	66	10	39	18		12.34
	Qualifier	788.278	[M+H]+	789.4	226.1	66	10	49	12		12.34
Roquefortine C	Quantifier	389.185	[M+H]+	390.1	193.1	61	10	35	22		15.87
	Qualifier	389.185	[M+H]+	390.1	322.1	61	10	28	18		15.87
Roridin A	Quantifier	532.267	[M+NH4]+	550.2	249.1	31	10	23	14		16.82
	Qualifier	532.267	[M+NH4]+	550.2	533.2	31	10	16	18		16.82
Roridin E	Quantifier	514.257	[M+NH4]+	532.2	361.2	56	10	21	20		18.23
	Qualifier	514.257	[M+NH4]+	532.2	113	56	10	30	14		18.23
STC	Quantifier	324.063	[M+H]+	325	310.1	76	10	37	28		17.76
	Qualifier	324.063	[M+H]+	325	281	76	10	51	42		17.76
T2	Quantifier	466.22	[M+NH4]+	484.3	305.2	31	10	19	20		16.78
	Qualifier	466.22	[M+NH4]+	484.3	185.1	31	10	25	10		16.78
T2-Tetraol	Quantifier	298.142	[M+NH4]+	316.2	281.2	61	10	13	8		4.43
	Qualifier	298.142	[M+NH4]+	316.2	215.2	61	10	16	16		4.43
T2-Triol	Quantifier	382.199	[M+NH4]+	400.2	215.2	31	10	25	12		14.69
	Qualifier	382.199	[M+NH4]+	400.2	125.2	31	10	19	14		14.69
Verrucarin A	Quantifier	502.22	[M+NH4]+	520.2	249.1	31	10	25	14		16.54
	Qualifier	502.22	[M+NH4]+	520.2	457.1	31	10	17	14		16.54
Verrucarol	Quantifier	266.152	[M+H]+	267	219	36	10	15	14		9.62
	Qualifier	266.152	[M+H]+	267	249.1	36	10	14	8		9.62
ZEN-glucoside	Quantifier	480.2	[M+NH4]+	498.1	319.1	26	10	18	18		15.18
	Qualifier	480.2	[M+NH4]+	498.1	283.2	36	10	33	10		15.18
Atropine	Quantifier	289.168	[M+H]+	290.1	124	96	10	33	14		8.34
	Qualifier	289.168	[M+H]+	290.1	93	96	10	37	10		8.34
Echimidine	Quantifier	397.21	[M+H]+	398.2	120.1	61	10	29	10		11.02
	Qualifier	397.21	[M+H]+	398.2	220	61	10	23	6		11.02
Echimidine-N	Quantifier	413.205	[M+H]+	414.2	254.1	161	10	41	20		10.88
	Qualifier	413.205	[M+H]+	414.2	352.1	161	10	35	20		10.88
Erucifoline	Quantifier	349.153	[M+H]+	350.1	138	166	10	39	14		4.45
	Qualifier	349.153	[M+H]+	350.1	120	166	10	37	14		4.45
Erucifoline-N	Quantifier	365.147	[M+H]+	366.1	118.1	151	10	37	12		5.11
	Qualifier	365.147	[M+H]+	366.1	136.1	151	10	39	10		5.11
Europine	Quantifier	329.184	[M+H]+	330.2	138.1	131	10	29	18		5.38
	Qualifier	329.184	[M+H]+	330.2	156	131	10	39	20		5.38
Europine-N	Quantifier	345.179	[M+H]+	346.2	111	201	10	61	16		5.84
	Qualifier	345.179	[M+H]+	346.2	172.1	201	10	41	14		5.84
Heliosupine-N	Quantifier	413.205	[M+H]+	414.2	254.1	161	10	41	20		12.2
	Qualifier	413.205	[M+H]+	414.2	352.1	161	10	35	20		12.2
Heliotrine	Quantifier	313.189	[M+H]+	314.2	138	96	10	27	10		7.77
	Qualifier	313.189	[M+H]+	314.2	156	96	10	35	10		7.77
Heliotrine-N	Quantifier	329.184	[M+H]+	330.1	172	136	10	37	12		8.49
	Qualifier	329.184	[M+H]+	330.1	111	136	10	55	10		8.49
Intermedine	Quantifier	299.173	[M+H]+	300.1	156.1	126	10	37	14		5.45
	Qualifier	299.173	[M+H]+	300.1	138	126	10	27	12		5.45
Intermedine-N	Quantifier	315.168	[M+H]+	316.1	172	141	10	37	12		6.3
	Qualifier	315.168	[M+H]+	316.1	138	141	10	37	12		6.3
Jacobine	Quantifier	351.168	[M+H]+	352.1	155.1	81	10	37	10		5.23
	Qualifier	351.168	[M+H]+	352.1	120.1	81	10	37	12		5.23
Jacobine-N	Quantifier	367.163	[M+H]+	368.1	296.1	151	10	33	20		5.61
	Qualifier	367.163	[M+H]+	368.1	120	151	10	41	12		5.61
Lasiocarpine	Quantifier	411.226	[M+H]+	412.2	220.1	71	10	27	6		12.78
	Qualifier	411.226	[M+H]+	412.2	336.1	71	10	27	20		12.78
Lasiocarpine-N	Quantifier	427.221	[M+H]+	428.2	352.2	76	10	35	14		13.52
	Qualifier	427.221	[M+H]+	428.2	254.1	76	10	39	20		13.52
Monocrotaline	Quantifier	325.153	[M+H]+	326.2	280.1	56	10	33	20		3.99
	Qualifier	325.153	[M+H]+	326.2	120	56	10	41	10		3.99
Monocrotaline-N	Quantifier	341.147	[M+H]+	342.2	118.1	166	10	73	10		4.96
	Qualifier	341.147	[M+H]+	342.2	120.1	166	10	41	12		4.96
Retrorsine	Quantifier	351.168	[M+H]+	352.1	324.1	151	10	37	12		7.02
	Qualifier	351.168	[M+H]+	352.1	120	151	10	37	10		7.02
Retrorsine-N	Quantifier	367.163	[M+H]+	368.1	118.1	171	10	37	10		7.23
	Qualifier	367.163	[M+H]+	368.1	120	171	10	39	10		7.23
Scopolamine	Quantifier	303.147	[M+H]+	304.1	138.1	76	10	27	18		6.2
	Qualifier	303.147	[M+H]+	304.1	156.1	76	10	23	18		6.2
Senecionine	Quantifier	335.173	[M+H]+	336.1	308.1	166	10	37	20		9.2
	Qualifier	335.173	[M+H]+	336.1	138.1	166	10	39	12		9.2
Senecionine-N	Quantifier	351.168	[M+H]+	352.1	118	206	10	35	8		9.59
	Qualifier	351.168	[M+H]+	352.1	120.1	206	10	39	10		9.59
Seneciphylline	Quantifier	333.158	[M+H]+	334.1	138	146	10	35	12		7.53
	Qualifier	333.158	[M+H]+	334.1	306.2	146	10	35	12		7.53
Seneciphylline-N	Quantifier	349.153	[M+H]+	350.1	118.1	196	10	35	10		7.99
	Qualifier	349.153	[M+H]+	350.1	136	196	10	37	12		7.99
Senkirkine	Quantifier	365.184	[M+H]+	366.1	168.1	176	10	35	12		11.4
	Qualifier	365.184	[M+H]+	366.1	150	176	10	35	10		11.4
Trichodesmine	Quantifier	353.184	[M+H]+	354.1	222.1	151	10	39	16		7.08
	Qualifier	353.184	[M+H]+	354.1	308.1	151	10	33	10		7.08
Lupinine	Quantifier	169.147	[M+H]+	170.1	152.2	26	10	31	16		3.38
	Qualifier	169.147	[M+H]+	170.1	124.2	26	10	37	14		3.38
Thermopsine	Quantifier	244.158	[M+H]+	245.1	98.1	112	10	35	12		3.27
	Qualifier	244.158	[M+H]+	245.1	148.2	112	10	33	10		3.26
Anagyrine	Quantifier	244.158	[M+H]+	245.1	98.1	112	10	35	12		3.43
	Qualifier	244.158	[M+H]+	245.1	148.2	112	10	33	10		3.43
13a-Hydroxylupanine	Quantifier	264.184	[M+H]+	265.2	152.3	81	10	37	10		3.51
	Qualifier	264.184	[M+H]+	265.2	114	81	10	37	16		3.51
Multiflorine	Quantifier	246.173	[M+H]+	247.1	112	71	10	35	12		3.42
	Qualifier	246.173	[M+H]+	247.1	134.1	71	10	31	14		3.42
Lupanine	Quantifier	248.189	[M+H]+	249.1	136.1	86	10	39	8		3.88
	Qualifier	248.189	[M+H]+	249.1	114.1	86	10	37	8		3.88
Isolupanine	Quantifier	248.189	[M+H]+	249.1	98.1	86	10	43	12		3.71
	Qualifier	248.189	[M+H]+	249.1	84.1	86	10	43	12		3.71
Angustifoline	Quantifier	234.173	[M+H]+	235.2	112.1	66	10	37	16		5.01
	Qualifier	234.173	[M+H]+	235.2	193.2	66	10	27	16		5.01
Sparteine	Quantifier	234.21	[M+H]+	235.2	98.1	61	10	43	10		4.92
	Qualifier	234.21	[M+H]+	235.2	233	61	10	43	10		4.92
Cytisine	Quantifier	190.111	[M+H]+	191.1	148.1	71	10	29	10		3.18
	Qualifier	190.111	[M+H]+	191.1	133	71	10	39	14		3.18
Albine	Quantifier	232.158	[M+H]+	233.1	112	71	10	29	14		4.08
	Qualifier	232.158	[M+H]+	233.1	138.1	71	10	39	14		4.08
AME	Quantifier	272.068	[M-H]-	271.1	256.1	-50	-10	-30	-15		18.04
	Qualifier	272.068	[M-H]-	271.1	228.1	-50	-10	-40	-25		18.04
AME-3G	Quantifier	434.121	[M-H]-	433.2	270.1	-70	-10	-41	-10		15.65
	Qualifier	434.121	[M-H]-	433.2	227.1	-70	-10	-57	-10		15.65
AME-3S	Quantifier	352.025	[M-H]-	351	256	-40	-10	-45	-10		15.68
	Qualifier	352.025	[M-H]-	351	271	-40	-10	-26	-10		15.68
AOH	Quantifier	258.053	[M-H]-	257	215	-50	-7	-37	-11		15.72
	Qualifier	258.053	[M-H]-	257	147	-80	-10	-46	-9		15.72
AOH-3G	Quantifier	420.106	[M-H]-	419.1	256	-70	-10	-47	-10		13.04
	Qualifier	420.106	[M-H]-	419.1	228	-70	-10	-58	-10		13.04
AOH-3S	Quantifier	338.01	[M-H]-	337	213	-40	-10	-50	-10		13.65
	Qualifier	338.01	[M-H]-	337	257	-40	-10	-31	-10		13.65
ATX-I	Quantifier	352.095	[M-H]-	351.2	315.2	-30	-10	-20	-17		15.38
	Qualifier	352.095	[M-H]-	351.2	333.2	-30	-10	-18	-19		15.38
CIT	Quantifier	250.084	[M+MeOH-H]-	281.1	249.1	-60	-10	-26	-13		14.97
	Qualifier	250.084	[M+MeOH-H]-	281.1	205	-60	-10	-32	-13		14.97
DON-3G	Quantifier	458.179	[M+HCOO]-	503.2	427.2	-30	-10	-28	-15		6.2
	Qualifier	458.179	[M+HCOO]-	503.2	247.1	-30	-10	-32	-15		6.2
Nivalenol	Quantifier	312.121	[M+HCOO]-	357.1	45	-30	-10	-42	-7		4.52
	Qualifier	312.121	[M+HCOO]-	357.1	281.3	-30	-10	-19	-10		4.52
OTalpha	Quantifier	256.014	[M-H]-	255	167	-35	-10	-34	-25		13.03
	Qualifier	256.014	[M-H]-	255	211	-35	-10	-22	-10		13.03
Stachybotrylactam	Quantifier	385.225	[M-H]-	384.1	176.5	-35	-10	-50	-19		18.79
	Qualifier	385.225	[M-H]-	384.1	176.9	-35	-10	-46	-19		18.79
TEA	Quantifier	197.105	[M-H]-	196.1	139	-50	-10	-26	-9		13.77
	Qualifier	197.105	[M-H]-	196.1	112	-50	-10	-32	-7		13.77
TEN	Quantifier	414.227	[M-H]-	413.2	141	-35	-10	-28	-17		16.17
	Qualifier	414.227	[M-H]-	413.2	271.1	-35	-10	-22	-15		16.17
ZAL, a	Quantifier	322.178	[M-H]-	321.2	277.1	-75	-10	-30	-10		16.92
	Qualifier	322.178	[M-H]-	321.2	303.2	-75	-10	-32	-10		16.92
ZAL, b	Quantifier	322.178	[M-H]-	321.2	303.2	-75	-10	-30	-10		15.99
	Qualifier	322.178	[M-H]-	321.2	277.1	-75	-10	-34	-10		15.99
ZAN	Quantifier	320.162	[M-H]-	319.2	205	-75	-10	-30	-10		17.3
	Qualifier	320.162	[M-H]-	319.2	275.1	-75	-10	-31	-10		17.3
ZEL, a	Quantifier	320.162	[M-H]-	319.1	275	-90	-10	-28	-15		17.18
	Qualifier	320.162	[M-H]-	319.1	160.1	-90	-10	-38	-17		17.18
ZEL, b	Quantifier	320.162	[M-H]-	319.1	174.1	-55	-10	-38	-19		16.33
	Qualifier	320.162	[M-H]-	319.1	130	-30	-10	-44	-20		16.33
ZELS, a	Quantifier	400.119	[M-H]-	399.2	319.1	-50	-10	-31	-13		14.85
	Qualifier	400.119	[M-H]-	399.2	275.1	-50	-10	-40	-13		14.85
ZELS, b	Quantifier	400.119	[M-H]-	399.2	319.1	-30	-10	-32	-13		13.4
	Qualifier	400.119	[M-H]-	399.2	275.1	-30	-10	-40	-13		13.4
ZEN	Quantifier	318.147	[M-H]-	317.1	175	-31	-8	-34	-10		17.46
	Qualifier	318.147	[M-H]-	317.1	131	-31	-8	-35	-15		17.46
ZENS	Quantifier	398.104	[M-H]-	397.1	317.1	-30	-10	-32	-13		14.87
	Qualifier	398.104	[M-H]-	397.1	175	-30	-10	-45	-13		14.87
+ve mode
-ve mode

## Sheet: Table S5_Validation Parameters
A validated LC-MS/MS multi-method for the determination of 110 mycotoxins and plant toxins in cow milk and application to samples from Germany
Supplementary Table 5: Method Validation Parameters (ongoing validation, n=10)
	Matrix Effect	Average Recovery	Repeatability (RSDr)	Within-Laboratory Reproducibility (RSDwR)	Lowest Validated Level (LVL)	LOD	LOQ
Analyte	(%)	(%)	(%)	(%)	(µg/kg)	(µg/kg)	(µg/kg)
15-Acetoxyscirpenol	110.264	86.9131	1.00661	5.85224	1.25137	0.08918	0.29429
AFB1	84.8555	81.1437	1.2496	8.54416	0.124979	0.01029	0.03395
AFB2	88.1704	87.3466	3.02605	5.09843	0.124802	0.00626	0.02067
AFG1	73.291	85.1669	1.80785	6.56548	0.124845	0.01154	0.0381
AFG2	92.2461	89.6869	1.86499	4.84217	0.12504	0.00582	0.01921
AFM1	105.097	94.799	4.73101	7.46232	0.025015	0.00106	0.00349
ALT	102.915	89.182	2.50018	9.21676	1.25085	0.13197	0.4355
BEA	34.8195	97.4602	6.74532	18.3071	0.602	0.06689	0.22075
DAS	101.302	89.884	1.43235	5.35299	1.20403	0.05256	0.17344
Deepoxy-DON	90.5686	85.6401	4.5411	7.28206	1.25082	0.06182	0.20399
DON_15Ac	84.574	90.0318	2.22656	7.40928	1.25001	0.14879	0.491
DON_3Ac	90.1586	91.1328	1.36545	7.13609	1.24912	0.11532	0.38057
DON	51.3651	85.2943	1.55033	5.4814	6.22876	0.33338	1.10016
ENNA	49.2519	99.6557	5.07682	16.0075	0.5036	0.03048	0.1006
ENNA1	62.1067	97.1631	3.49308	13.919	0.5072	0.03024	0.0998
ENNB	72.4504	92.0119	1.57755	10.4928	0.5593	0.03533	0.11659
ENNB1	68.3627	96.2112	2.15166	11.453	0.5129	0.02925	0.09652
Ergocornine	92.559	81.4915	1.44199	9.38207	0.5008	0.03269	0.10788
Ergocorninin	78.6851	83.8021	2.16264	8.84888	0.510835	0.02901	0.09574
Ergocristine	94.8543	85.2453	2.17517	9.89755	0.5008	0.03321	0.10959
Ergocristinine	91.2992	81.0221	2.27257	11.4108	0.505663	0.02394	0.07899
Ergocryptine	83.9471	83.5008	1.89109	8.82866	0.501016	0.02892	0.09544
Ergocryptinine	85.1288	84.4277	2.40661	8.06672	0.530989	0.03643	0.12021
Ergometrine	85.8242	76.6679	2.24895	11.3529	0.501016	0.02482	0.08191
Ergometrinine	86.901	75.6287	1.80915	16.1837	0.50105	0.02126	0.07015
Ergosine	76.1068	87.0495	1.32864	8.58176	0.5008	0.02997	0.0989
Ergosinine	93.0907	82.0097	2.099	9.60858	0.515052	0.02579	0.08511
Ergotamine	83.4461	84.4513	1.65181	8.40207	0.5008	0.03125	0.10312
Ergotaminine	94.2537	82.615	1.82096	8.82015	0.521197	0.03317	0.10946
FB1	118.642	76.6698	2.82786	9.03241	6.25807	0.22842	0.75378
FB2	113.535	81.8981	2.59198	15.1601	0.774085	0.03509	0.11579
FB3	112.309	77.4903	1.82478	10.6348	1.24738	0.06291	0.20759
Fusarenone X	88.4096	89.2993	1.91806	6.82371	6.25462	0.36949	1.21933
HFB	90.9184	83.4923	4.83243	24.3684	0.249973	0.03166	0.10447
HT2	104.225	91.7233	7.58566	6.13728	1.24835	0.09938	0.32797
Neosolaniol	117.813	88.8861	1.78016	9.45777	1.25137	0.05897	0.19461
OTA	113.697	92.5876	1.56117	7.47188	0.130666	0.00958	0.0316
OTB	106.362	93.8347	2.74669	6.40245	1.25104	0.05908	0.19495
PHOA T	90.1077	35.608	3.88539	19.1893	1.25137	0.04658	0.15372
Roquefortine C	58.6841	56.9011	4.28808	10.5894	1.25243	0.06033	0.1991
Roridin A	120.815	87.4165	1.77643	5.69431	1.29933	0.10293	0.33968
Roridin E	103.068	90.0295	1.01526	6.55828	0.12518	0.01226	0.04046
STC	100.851	78.7512	2.32095	8.85198	0.125219	0.01163	0.03838
T2	80.7474	91.6001	1.79468	6.02085	1.24823	0.08049	0.26562
T2-Tetraol	80.9569	70.3661	5.94018	17.938	2.50078	0.20082	0.6627
T2-Triol	114.521	84.2413	5.63938	7.58391	2.49987	0.757537	2.49987
Verrucarin A	126.01	87.9623	1.28141	4.99722	1.20656	0.0756	0.24946
Verrucarol	90.6869	40.8599	3.83281	17.4304	12.5075	0.53274	1.75805
ZEN-glucosid	102.859	82.8429	1.24178	7.1496	1.25242	0.06609	0.21808
Atropine	99.7671	84.8257	1.93349	9.75277	0.125075	0.0074	0.02443
Echimidine	100.668	89.8341	1.68256	7.31224	0.125075	0.00664	0.02191
Echimidine-N	90.2256	88.0567	2.02836	5.45624	0.125075	0.00545	0.01798
Erucifoline	61.8755	86.5208	1.26613	6.76027	0.125075	0.00768	0.02533
Erucifoline-N	88.9577	86.8298	2.69337	7.78377	0.125075	0.00689	0.02275
Europine	94.0243	73.5388	2.63886	5.74234	0.125075	0.00432	0.01427
Europine-N	71.36	78.0881	2.0604	6.88551	0.125075	0.00753	0.02483
Heliosupine-N	92.0577	88.458	1.50183	5.50207	0.125075	0.00669	0.02209
Heliotrine	104.181	87.3418	1.97432	6.44254	0.125075	0.00682	0.0225
Heliotrine-N	94.149	85.5171	2.27506	7.05853	0.125075	0.00624	0.02059
intermedine	79.8099	79.6216	2.98582	11.4749	0.125075	0.00586	0.01934
intermedine-N	27.2029	80.484	2.00881	5.51717	0.125075	0.00341	0.01124
Jacobine	84.0072	84.1709	1.91162	5.97566	0.125075	0.01116	0.03684
Jacobine-N	76.4998	84.9793	1.92943	5.50378	0.125075	0.01122	0.03703
Lasiocarpine	93.5388	90.8219	1.39588	6.43684	0.125075	0.00727	0.02401
Lasiocarpine-N	59.147	88.1954	1.14334	7.33447	0.125075	0.00728	0.02402
Monocrotaline	68.4628	78.7078	7.04381	10.8808	0.125075	0.00679	0.02241
Monocrotaline-N	74.4024	80.2958	2.74438	6.46614	0.125075	0.00593	0.01956
Retrorsine	75.3935	84.2704	1.41967	8.33566	0.125075	0.00642	0.0212
Retrorsine-N	72.5001	83.0087	2.20802	8.01723	0.125075	0.00619	0.02042
Scopolamine	37.5307	84.2583	0.948156	6.36699	0.125075	0.00419	0.01381
Senecionine	90.7195	89.7698	2.53315	10.0515	0.125075	0.00707	0.02334
Senecionine-N	87.4048	89.5268	2.19254	6.45833	0.125075	0.0067	0.0221
Seneciphylline	88.5392	89.7228	1.40163	6.06589	0.125075	0.00412	0.01361
Seneciphylline-N	89.323	87.2752	3.27109	7.25614	0.125075	0.00708	0.02337
Senkirkine	95.79	88.7478	1.64679	6.47733	0.125075	0.00621	0.0205
Trichodesmine	88.8195	89.3317	1.88096	6.03357	0.125075	0.00679	0.02242
Lupinine	69.7392	67.9196	1.14256	7.83911	5	0.17184	0.56706
Thermopsine	54.8439	47.9662	4.24077	10.1521	5	0.16406	0.54139
Anagyrine	85.9664	54.1674	3.88117	17.8771	5	0.12748	0.42069
13a-Hydroxylupanine	78.8442	38.7106	3.39776	13.2258	5.0275	0.10209	0.33688
Multiflorine	71.5231	55.7765	2.45811	12.1286	5	0.16626	0.54867
Lupanine	103.592	82.0044	1.26326	5.19796	5.0466	0.22764	0.75122
Isolupanine	96.5761	82.7775	3.01265	2.80509	5.0258	0.21883	0.72213
Angustifoline	101.404	78.7269	2.24222	9.06252	5.01	0.23838	0.78666
Sparteine	112.579	44.7482	2.47988	7.73209	5	0.11607	0.38302
Cytisine	28.9365	8.69592	12.2859	29.6454	5	0.09276	0.30609
Albine	86.4993	56.9112	1.55407	12.4604	5	0.23148	0.7639
AME	91.9323	96.6302	1.31109	7.00068	1.25069	0.06835	0.22555
AME-3G	93.987	85.2608	3.27482	5.25503	1.25243	0.09747	0.32164
AME-3S	90.6684	86.7833	2.86214	11.7747	1.25193	0.07328	0.24182
AOH	88.2941	96.4974	3.21744	6.52723	1.25124	0.06506	0.2147
AOH-3G	77.9658	73.9342	2.4716	8.68926	1.25886	0.05604	0.18493
AOH-3S	94.1482	70.1063	2.637	11.1753	1.24942	0.06681	0.22046
ATX-I	136.798	84.064	3.56464	8.79759	1.2515	0.08932	0.29474
CIT	110.128	29.6532	17.2755	82.5349	1.25218	0.01786	0.05894
DON-3G	88.7663	42.8918	4.61589	11.7052	1.25168	0.02094	0.06911
Nivalenol	111.221	66.5958	2.50612	7.77921	12.4908	0.49546	1.63503
OTalpha	107.773	83.6731	2.53328	9.65669	0.249493	0.01286	0.04244
Stachybotrylactam	98.9195	88.8006	10.8422	14.7594	0.125137	0.0379202	0.125137
TEA	107.639	77.1154	3.83584	15.8483	5.95254	0.1687	0.55672
TEN	134.628	95.4737	3.63848	12.7819	1.25139	0.05393	0.17798
ZAL, a	133.285	87.1446	0.972026	4.93385	1.32032	0.06604	0.21793
ZAL, b	96.5831	83.5491	4.52647	10.0023	1.25012	0.08403	0.27731
ZAN	98.7	77.276	3.60263	16.0761	1.25124	0.07161	0.23633
ZEL, a	99.7575	94.7664	3.44418	11.8567	1.24923	0.0954	0.31483
ZEL, b	90.9647	87.7088	4.25884	11.1182	1.25066	0.06746	0.22261
ZELS, a	91.9692	74.3392	2.15266	15.2032	1.25321	0.06148	0.20288
ZELS, b	95.466	73.1405	2.25708	8.76581	1.25225	0.0511	0.16864
ZEN	102.108	96.6986	1.85964	10.9513	1.24822	0.07026	0.23184
ZENS	99.7988	75.9092	2.08937	11.2938	1.25157	0.06048	0.19959
+ve mode
-ve mode

## Sheet: Table S6_Validation_Level 2
A validated LC-MS/MS multi-method for the determination of 110 mycotoxins and plant toxins in cow milk and application to samples from Germany
Supplementary Table 6: Method Validation Parameters at spiking level 2 (2x LVL) (initial validation, n=4)
	Average Recovery	Repeatability (RSDr)	Within-Laboratory Reproducibility (RSDwR)	Spiking level (2x LVL)
Analyte	(%)	(%)	(%)	(µg/kg)
15-Acetoxyscirpenol	86.1667	1.3155	7.03908	2.50273
AFB1	80.0117	0.907963	10.2597	0.249958
AFB2	88.7119	1.24837	6.04026	0.249603
AFG1	82.3662	1.56588	8.56949	0.249691
AFG2	88.6585	1.42142	4.99097	0.250079
AFM1	94.2889	2.53886	9.11811	0.05003
ALT	89.455	2.88187	7.52055	2.5017
BEA	91.6121	8.42212	4.47608	1.204
DAS	90.6015	1.57625	6.65237	2.40807
Deepoxy-DON	82.4304	1.72913	5.3574	2.50164
DON_15Ac	89.7548	1.57425	5.54927	2.50001
DON_3Ac	87.66	1.9411	5.55141	2.49825
DON	83.9313	2.56323	7.84275	12.4575
ENNA	112.047	1.88445	13.6673	1.0072
ENNA1	106.131	2.12284	9.66778	1.0144
ENNB	94.9269	1.10245	3.27869	1.1186
ENNB1	101.257	1.54316	6.71738	1.0258
Ergocornine	81.9071	0.923892	11.4692	1.0016
Ergocorninin	84.0563	1.5291	11.2029	1.02167
Ergocristine	85.9606	0.955519	11.8376	1.0016
Ergocristinine	86.3669	2.55909	10.3012	1.01133
Ergocryptine	83.2188	1.62345	11.0058	1.00203
Ergocryptinine	86.0313	1.86883	10.809	1.06198
Ergometrine	70.3006	2.806	12.6739	1.00203
Ergometrinine	76.6194	1.35986	11.4901	1.0021
Ergosine	85.9035	1.74559	10.9783	1.0016
Ergosinine	78.8585	1.95481	12.085	1.0301
Ergotamine	83.3773	1.41883	11.1447	1.0016
Ergotaminine	81.0435	1.33946	11.7964	1.04239
FB1	72.2706	1.78205	7.67717	12.5161
FB2	83.0998	1.52674	6.46583	1.54817
FB3	80.2525	2.44223	7.51647	2.49476
Fusarenone X	87.5231	1.81766	6.65568	12.5092
HFB	73.089	3.24871	11.8009	0.499946
HT2	89.9183	3.55831	6.63963	2.49669
Neosolaniol	83.6475	0.5597	13.2946	2.50273
OTA	91.8669	2.52228	7.23075	0.261332
OTB	93.5665	1.80332	6.94684	2.50208
PHOA T	30.1892	3.67586	8.49161	2.50273
Roquefortine C	51.6392	10.7023	10.2078	2.50485
Roridin A	86.0652	2.22684	7.67006	2.59866
Roridin E	89.9538	1.96414	9.4432	0.25036
STC	82.1594	2.07522	10.4902	0.250438
T2	91.0319	1.75787	6.59441	2.49646
T2-Tetraol	64.259	2.64963	5.05518	5.00156
T2-Triol	74.7533	5.40772	5.40772	4.99975
Verrucarin A	88.4348	1.16676	7.476	2.41311
Verrucarol	39.5683	3.68472	13.0455	25.015
ZEN-glucosid	81.2969	1.04097	8.13053	2.50485
Atropine	85.2412	1.85143	10.1211	0.25015
Echimidine	89.3435	2.10868	6.67561	0.25015
Echimidine-N	88.9663	1.83736	5.93286	0.25015
Erucifoline	81.2669	2.5434	6.52278	0.25015
Erucifoline-N	84.215	2.45468	6.74132	0.25015
Europine	71.6206	1.61836	5.97914	0.25015
Europine-N	77.0254	0.826334	4.08585	0.25015
Heliosupine-N	88.179	1.71074	6.12421	0.25015
Heliotrine	86.1783	1.15268	6.32981	0.25015
Heliotrine-N	85.769	0.878799	5.92056	0.25015
intermedine	74.6102	2.3959	4.82753	0.25015
intermedine-N	79.2642	1.55351	5.94262	0.25015
Jacobine	82.3094	1.93136	7.58613	0.25015
Jacobine-N	81.3735	2.15313	6.90791	0.25015
Lasiocarpine	92.191	2.27622	7.45895	0.25015
Lasiocarpine-N	89.7065	1.49408	6.35627	0.25015
Monocrotaline	74.7954	6.18738	6.75016	0.25015
Monocrotaline-N	79.8283	1.10437	5.81071	0.25015
Retrorsine	78.5933	2.03187	7.07371	0.25015
Retrorsine-N	79.2675	2.62845	9.40546	0.25015
Scopolamine	83.8419	1.36125	7.12533	0.25015
Senecionine	84.8029	1.70133	14.9769	0.25015
Senecionine-N	88.0821	1.56694	9.48971	0.25015
Seneciphylline	88.1071	1.87041	8.44984	0.25015
Seneciphylline-N	87.1204	2.04984	5.55226	0.25015
Senkirkine	88.5913	1.0542	6.25145	0.25015
Trichodesmine	85.9708	1.36951	7.06452	0.25015
Lupinine	64.286	1.82756	7.49345	10
Thermopsine	43.9531	3.94067	12.2928	10
Anagyrine	51.6179	3.51068	2.76146	10
13a-Hydroxylupanine	34.924	2.34369	8.92817	10.055
Multiflorine	52.8933	3.70291	4.78148	10
Lupanine	80.055	1.49288	3.12012	10.0932
Isolupanine	82.6096	2.22908	3.42702	10.0516
Angustifoline	79.4727	1.57171	5.04409	10.02
Sparteine	42.9748	4.30898	3.14987	10
Cytisine	7.02667	5.92557	7.72193	10
Albine	53.3333	1.45787	14.3525	10
AME	103.399	2.54804	4.65326	2.50139
AME-3G	85.8717	4.0946	7.40807	2.50487
AME-3S	82.0913	1.90581	7.32184	2.50385
AOH	96.8762	1.21519	3.86279	2.50247
AOH-3G	76.0456	1.65915	6.97651	2.51772
AOH-3S	67.8165	1.24995	9.01186	2.49883
ATX-I	87.6708	2.3641	7.20159	2.50299
CIT	7.0578	26.5903	103.985	2.50437
DON-3G	38.4358	4.35446	9.31426	2.50337
Nivalenol	62.7013	1.63354	7.25163	24.9816
OTalpha	83.0067	4.04236	7.60605	0.498986
Stachybotrylactam	92.8498	6.59989	9.59952	0.250273
TEA	72.2198	1.13646	7.32886	11.9051
TEN	92.869	2.52394	5.06193	2.50277
ZAL, a	84.5148	1.2008	8.73332	2.64064
ZAL, b	85.5173	2.86406	9.05629	2.50024
ZAN	86.7919	2.03654	8.4588	2.50249
ZEL, a	91.7623	3.36363	5.91539	2.49846
ZEL, b	88.9988	3.35427	9.18022	2.50132
ZELS, a	66.8927	1.23022	10.3172	2.50641
ZELS, b	67.0569	1.02589	8.63829	2.5045
ZEN	95.6406	2.07901	4.86809	2.49644
ZENS	71.4983	1.38145	9.84453	2.50313
+ve mode
-ve mode

## Sheet: Table S7 (Linearity & Range)
A validated LC-MS/MS multi-method for the determination of 110 mycotoxins and plant toxins in cow milk and application to samples from Germany
Supplementary Table 7: Linearity and Working Ranges
	Calibration Linearity Range (MMS) (ng/mL)			Working Range (µg analyte/kg milk)		Concentration factor = 4
Analyte	Lowest level	Highest level		Lowest level	Highest level
15-Acetoxyscirpenol	0.125	50.005		0.03125	12.5013
AFB1	0.0125	4.994		0.003125	1.2485
AFB2	0.0125	4.987		0.003125	1.24675
AFG1	0.0125	4.989		0.003125	1.24725
AFG2	0.0125	4.997		0.003125	1.24925
AFM1	0.0025	1		0.000625	0.25
ALT	0.5	49.984		0.125	12.496
BEA	0.0501	20.552		0.012525	5.138
DAS	0.1203	48.113		0.030075	12.0282
Deepoxy-DON	0.25	49.983		0.0625	12.4957
DON_15Ac	0.5	49.95		0.125	12.4875
DON_3Ac	0.2496	49.915		0.0624	12.4787
DON	0.6223	248.901		0.155575	62.2253
ENNA	0.013	20.046		0.00325	5.0115
ENNA1	0.025	20.071		0.00625	5.01775
ENNB	0.05	20.294		0.0125	5.0735
ENNB1	0.0501	20.109		0.012525	5.02725
Ergocornine	0.05	20.012		0.0125	5.003
Ergocorninin	0.051	20.413		0.01275	5.10325
Ergocristine	0.05	20.012		0.0125	5.003
Ergocristinine	0.0505	20.206		0.012625	5.0515
Ergocryptine	0.0501	20.021		0.012525	5.00525
Ergocryptinine	0.053	21.218		0.01325	5.3045
Ergometrine	0.0501	20.021		0.012525	5.00525
Ergometrinine	0.0501	20.022		0.012525	5.0055
Ergosine	0.05	20.012		0.0125	5.003
Ergosinine	0.0515	20.581		0.012875	5.14525
Ergotamine	0.05	20.012		0.0125	5.003
Ergotaminine	0.0521	20.827		0.013025	5.20675
FB1	0.6252	250.073		0.1563	62.5183
FB2	0.0773	30.932		0.019325	7.733
FB3	0.1246	49.845		0.03115	12.4612
Fusarenone X	1.2496	249.935		0.3124	62.4838
HFB	0.05	9.989		0.0125	2.49725
HT2	0.2494	49.884		0.06235	12.471
Neosolaniol	0.25	50.005		0.0625	12.5013
OTA	0.0131	5.221		0.003275	1.30525
OTB	0.125	49.992		0.03125	12.498
PHOA T	0.125	50.005		0.03125	12.5013
Roquefortine C	0.1251	50.047		0.031275	12.5117
Roridin A	0.1298	51.921		0.03245	12.9802
Roridin E	0.05	5.002		0.0125	1.2505
STC	0.0125	5.004		0.003125	1.251
T2	0.1247	49.879		0.031175	12.4697
T2-Tetraol	2.498	99.931		0.6245	24.9827
T2-Triol	2.497	99.895		0.62425	24.9737
Verrucarin A	0.1205	48.214		0.030125	12.0535
Verrucarol	4.998	499.799		1.2495	124.95
ZEN-glucosid	0.2502	50.047		0.06255	12.5117
Atropine	0.0125	4.998		0.003125	1.2495
Echimidine	0.0125	4.998		0.003125	1.2495
Echimidine-N	0.0125	4.998		0.003125	1.2495
Erucifoline	0.0125	4.998		0.003125	1.2495
Erucifoline-N	0.0125	4.998		0.003125	1.2495
Europine	0.0125	4.998		0.003125	1.2495
Europine-N	0.0125	4.998		0.003125	1.2495
Heliosupine-N	0.0125	4.998		0.003125	1.2495
Heliotrine	0.0125	4.998		0.003125	1.2495
Heliotrine-N	0.0125	4.998		0.003125	1.2495
intermedine	0.0125	4.998		0.003125	1.2495
intermedine-N	0.025	4.998		0.00625	1.2495
Jacobine	0.0125	4.998		0.003125	1.2495
Jacobine-N	0.0125	4.998		0.003125	1.2495
Lasiocarpine	0.0125	4.998		0.003125	1.2495
Lasiocarpine-N	0.0125	4.998		0.003125	1.2495
Monocrotaline	0.025	4.998		0.00625	1.2495
Monocrotaline-N	0.0125	4.998		0.003125	1.2495
Retrorsine	0.0125	4.998		0.003125	1.2495
Retrorsine-N	0.0125	4.998		0.003125	1.2495
Scopolamine	0.0125	4.998		0.003125	1.2495
Senecionine	0.0125	4.998		0.003125	1.2495
Senecionine-N	0.0125	4.998		0.003125	1.2495
Seneciphylline	0.0125	4.998		0.003125	1.2495
Seneciphylline-N	0.0125	4.998		0.003125	1.2495
Senkirkine	0.0125	4.998		0.003125	1.2495
Trichodesmine	0.0125	4.998		0.003125	1.2495
Lupinine	0.5007	199.964		0.125175	49.991
Thermopsine	0.5007	99.982		0.125175	24.9955
Anagyrine	0.5007	50.073		0.125175	12.5183
13a-Hydroxylupanine	0.151	100.133		0.03775	25.0332
Multiflorine	0.5007	99.982		0.125175	24.9955
Lupanine	0.214	100.195		0.0535	25.0487
Isolupanine	0.122	200.086		0.0305	50.0215
Angustifoline	0.035	100.016		0.00875	25.004
Sparteine	0.5007	99.982		0.125175	24.9955
Cytisine	0.5007	199.964		0.125175	49.991
Albine	0.5007	99.982		0.125175	24.9955
AME	0.1249	49.978		0.031225	12.4945
AME-3G	0.5	50.047		0.125	12.5117
AME-3S	0.1251	50.027		0.031275	12.5068
AOH	0.125	49.999		0.03125	12.4998
AOH-3G	0.1258	50.304		0.03145	12.576
AOH-3S	0.499	49.927		0.12475	12.4817
ATX-I	0.25	50.01		0.0625	12.5025
CIT	0.1251	50.037		0.031275	12.5092
DON-3G	0.125	50.017		0.03125	12.5043
Nivalenol	1.2478	499.131		0.31195	124.783
OTalpha	0.249	9.97		0.06225	2.4925
Stachybotrylactam	0.025	5		0.00625	1.25
TEA	1.1894	237.864		0.29735	59.466
TEN	0.125	50.005		0.03125	12.5013
ZAL, a	0.528	52.76		0.132	13.19
ZAL, b	0.5	49.955		0.125	12.4887
ZAN	0.5	50		0.125	12.5
ZEL, a	0.499	49.919		0.12475	12.4797
ZEL, b	0.1249	49.976		0.031225	12.494
ZELS, a	0.1252	50.078		0.0313	12.5195
ZELS, b	0.1251	50.04		0.031275	12.51
ZEN	0.1247	49.879		0.031175	12.4697
ZENS	0.125	50.013		0.03125	12.5032
+ve mode
-ve mode

## Sheet: Table S8 (Comparison_Literatur)
A validated LC-MS/MS multi-method for the determination of 110 mycotoxins and plant toxins in cow milk and application to samples from Germany
Supplementary Table 8: Comparison of validation parameters of the proposed multi-method with published multi-methods in milk
Mycotoxins
Average Recovery (%)	Flores-Flores et al. (2015)	Flores-Flores et al. (2017)	Mao et al. (2018)	Zhou et al. (2018)	Leite et al. (2023)	Proposed method (ongoing validation)		RSDwR (%)	Flores-Flores et al. (2015)	Flores-Flores et al. (2017)	Mao et al. (2018)	Zhou et al. (2018)	Leite et al. (2023)	Proposed method (ongoing validation)		LOQ (µg/kg)	Flores-Flores et al. (2015)	Flores-Flores et al. (2017)	Mao et al. (2018)	Zhou et al. (2018)	Leite et al. (2023)	Proposed method (ongoing validation)
AFB1		88.5	86.1	80	100.2	81.1437		AFB1		6.1	9.9	5	9.7	8.54416		AFB1		0.04	0.0033	0.01	0.015	0.03395
AFB2		89.4	88.4	102	106.1	87.3466		AFB2		4.6	7.2	8	10.4	5.09843		AFB2		0.04	0.0033	0.01	0.006	0.02067
AFG1		84.9	80.2	89	106.3	85.1669		AFG1		5.6	6.9	6	4.5	6.56548		AFG1		0.1	0.0033	0.01	0.005	0.0381
AFG2		85.9	83.8	105	100.2	89.6869		AFG2		3	8.3	5	10.4	4.84217		AFG2		0.15	0.0033	0.02	0.16	0.01921
AFM1		93.7	105.5	94	107.8	94.799		AFM1		3.4	12.3	7	7.2	7.46232		AFM1		0.05	0.001	0.01	0.01	0.00349
AOH				102		96.4974		AOH				10		6.52723		AOH				4		0.2147
AME				92		96.6302		AME				9		7.00068		AME				0.2		0.22555
BEA					94.8	97.4602		BEA					10.4	18.3071		BEA					2.28	0.22075
CIT					94.9	29.6532		CIT					10.6	82.5349		CIT					10.77	0.05894
DAS	69.3			96		89.884		DAS	7.4			7		5.35299		DAS	0.16			0.1		0.17344
Deepoxy-DON				86		85.6401		Deepoxy-DON				5		7.28206		Deepoxy-DON				0.4		0.20399
DON_3Ac	67.2			103		91.1328		DON_3Ac	12.3			5		7.13609		DON_3Ac	1			2		0.38057
DON_15Ac	67.6			102		90.0318		DON_15Ac	8.5			4		7.40928		DON_15Ac	2			10		0.491
DON	72.6			93	111.4	85.2943		DON	8.8			6	10.6	5.4814		DON	5			5	3.84	1.10016
DON-3G				23		42.8918		DON-3G				12		11.7052		DON-3G				10		0.06911
ENNA					117.9	99.6557		ENNA					18.8	16.0075		ENNA					9.32	0.1006
ENNB					112.7	92.0119		ENNB					6.1	10.4928		ENNB					4.35	0.11659
FB1		58.8		101	114	76.6698		FB1		7.1		3	14.87	9.03241		FB1		10.14		0.5	3.08	0.75378
FB2		66.9		91	114.6	81.8981		FB2		5.2		8	8.6	15.1601		FB2		2.5		0.5	5.5	0.11579
FB3		54.1		93		77.4903		FB3		9.4		5		10.6348		FB3		2.5		0.2		0.20759
Fusarenone X	75			96		89.2993		Fusarenone X	12.5			6		6.82371		Fusarenone X	3.7			2		1.21933
HFB				92		83.4923		HFB				4		24.3684		HFB				0.1		0.10447
HT2	75.6	86.4		104	99.6	91.7233		HT2	2.6	7.4		4	5.9	6.13728		HT2	0.8	0.4		0.2	0.08	0.32797
Neosolaniol	75.9			104		88.8861		Neosolaniol	3.2			6		9.45777		Neosolaniol	0.2			0.3		0.19461
Nivalenol	61.7				76.3	66.5958		Nivalenol	7.4				19.6	7.77921		Nivalenol	20.2				12.12	1.63503
OTA		84.7	73.8	85	108.5	92.5876		OTA		12.6	10.8	8	8.6	7.47188		OTA		0.2	0.001	0.01	7.17	0.0316
OTB		88.6	86.2	91		93.8347		OTB		8.2	6.8	4		6.40245		OTB		0.05	0.001	0.01		0.19495
OTalpha				88		83.6731		OTalpha				6		9.65669		OTalpha				2.5		0.04244
STC		89.9		91		78.7512		STC		2.4		2		8.85198		STC		0.5		0.05		0.03838
T2	71.2	96		99	96.3	91.6001		T2	14	10.7		7	9.7	6.02085		T2	0.1	0.05		0.05	0.87	0.26562
TEA					79.8	77.1154		TEA					22.6	15.8483		TEA					13.54	0.55672
TEN				97	101.4	95.4737		TEN				4	2.4	12.7819		TEN				0.02	11.6	0.17798
ZAL, a			74.4	93		87.1446		ZAL, a			5.7	5		4.93385		ZAL, a			0.025	0.5		0.21793
ZAL, b			76.2	95		83.5491		ZAL, b			6.7	4		10.0023		ZAL, b			0.025	0.4		0.27731
ZAN			69	90		77.276		ZAN			8.5	5		16.0761		ZAN			0.01	0.1		0.23633
ZEL, a			80.6	103		94.7664		ZEL, a			11.6	7		11.8567		ZEL, a			0.01	0.05		0.31483
ZEL, b			84.9	101		87.7088		ZEL, b			6	7		11.1182		ZEL, b			0.01	0.06		0.22261
ZEN		101.5	82.6	87	119.8	96.6986		ZEN		12.2	9.6	7	12.8	10.9513		ZEN		0.51	0.025	0.2	8.65	0.23184
Remark	References
	Flores-Flores et al . (2015)			Flores-Flores ME, Gonzalez-Penas E. Development and validation of a high performance liquid chromatographic-mass spectrometry method for the simultaneous quantification of 10 trichothecenes in ultra-high temperature processed cow milk. J Chromatogr A. 2015;1419:37-44.
	Flores-Flores et al . (2017)			Flores-Flores ME, Gonzalez-Penas E. An LC-MS/MS method for multi-mycotoxin quantification in cow milk. Food Chem. 2017;218:378-85.
IAC	Mao et al. (2018)			Mao JF, Zheng N, Wen F, Guo LG, Fu CP, Ouyang HX, et al. Multi-mycotoxins analysis in raw milk by ultra high performance liquid chromatography coupled to quadrupole orbitrap mass spectrometry. Food Control. 2018;84:305-11.
QuEChERS	Zhou et al. (2018)			Zhou J, Xu JJ, Cong JM, Cai ZX, Zhang JS, Wang JL, et al. Optimization for quick, easy, cheap, effective, rugged and safe extraction of mycotoxins and veterinary drugs by response surface methodology for application to egg and milk. J Chromatogr A. 2018;1532:20-9.
QuEChERS	Leite et al. (2023)			Leite M, Freitas A, Barbosa J, Ramos F. Mycotoxins in Raw Bovine Milk: UHPLC-QTrap-MS/MS Method as a Biosafety Control Tool. Toxins. 2023;15(3).
Plant Toxins
Average Recovery (%)	Klein et al. (2022)	Proposed method (ongoing validation)		RSDwR (%)	Klein et al. (2022)	Proposed method (ongoing validation)		LOQ (µg/kg)	Klein et al. (2022)	Proposed method (ongoing validation)
Atropine	87	84.8257		Atropine	6.5	9.75277		Atropine	0.021	0.02443
Echimidine	103.3	89.8341		Echimidine	3.4	7.31224		Echimidine	0.026	0.02191
Echimidine-N	99.2	88.0567		Echimidine-N	5.1	5.45624		Echimidine-N	0.018	0.01798
Erucifoline	106.4	86.5208		Erucifoline	7.8	6.76027		Erucifoline	0.009	0.02533
Erucifoline-N	104.3	86.8298		Erucifoline-N	7.2	7.78377		Erucifoline-N	0.036	0.02275
Europine	105.1	73.5388		Europine	3.3	5.74234		Europine	0.021	0.01427
Europine-N	107.5	78.0881		Europine-N	6.1	6.88551		Europine-N	0.025	0.02483
Heliosupine-N	97.9	88.458		Heliosupine-N	7.3	5.50207		Heliosupine-N	0.023	0.02209
Heliotrine	102.9	87.3418		Heliotrine	2.8	6.44254		Heliotrine	0.021	0.0225
Heliotrine-N	107.5	85.5171		Heliotrine-N	2.2	7.05853		Heliotrine-N	0.012	0.02059
intermedine	104.8	79.6216		intermedine	5.9	11.4749		intermedine	0.019	0.01934
intermedine-N	114.1	80.484		intermedine-N	7.7	5.51717		intermedine-N	0.015	0.01124
Jacobine	107.3	84.1709		Jacobine	4	5.97566		Jacobine	0.039	0.03684
Jacobine-N	107.8	84.9793		Jacobine-N	3.7	5.50378		Jacobine-N	0.019	0.03703
Lasiocarpine	92.9	90.8219		Lasiocarpine	9.8	6.43684		Lasiocarpine	0.043	0.02401
Lasiocarpine-N	108.3	88.1954		Lasiocarpine-N	5.2	7.33447		Lasiocarpine-N	0.021	0.02402
Monocrotaline	96.8	78.7078		Monocrotaline	4.3	10.8808		Monocrotaline	0.04	0.02241
Monocrotaline-N	98.6	80.2958		Monocrotaline-N	1.6	6.46614		Monocrotaline-N	0.016	0.01956
Retrorsine	100.5	84.2704		Retrorsine	6.8	8.33566		Retrorsine	0.039	0.0212
Retrorsine-N	103.1	83.0087		Retrorsine-N	9.9	8.01723		Retrorsine-N	0.016	0.02042
Scopolamine	105.3	84.2583		Scopolamine	6.1	6.36699		Scopolamine	0.027	0.01381
Senecionine	103.6	89.7698		Senecionine	3.6	10.0515		Senecionine	0.015	0.02334
Senecionine-N	116.9	89.5268		Senecionine-N	12.5	6.45833		Senecionine-N	0.039	0.0221
Seneciphylline	103.1	89.7228		Seneciphylline	3.2	6.06589		Seneciphylline	0.032	0.01361
Seneciphylline-N	68.4	87.2752		Seneciphylline-N	7.9	7.25614		Seneciphylline-N	0.032	0.02337
Senkirkine	93	88.7478		Senkirkine	9.8	6.47733		Senkirkine	0.034	0.0205
Trichodesmine	103.4	89.3317		Trichodesmine	8.8	6.03357		Trichodesmine	0.041	0.02242
	Reference
	Klein et al. (2022)			Klein LM, Gabler AM, Rychlik M, Gottschalk C, Kaltner F. A sensitive LC-MS/MS method for isomer separation and quantitative determination of 51 pyrrolizidine alkaloids and two tropane alkaloids in cow's milk. Anal Bioanal Chem. 2022;414(28):8107-24.

## Sheet: Table S9 (Results)
A validated LC-MS/MS multi-method for the determination of 110 mycotoxins and plant toxins in cow milk and application to samples from Germany
Supplementary Table 9: Occurrence data in the investigated milk samples
			Conventional samples															Organic samples
LOD	LOQ	Sample #	1	2	3	4	5	6	7	8	9	10	11	12	13	14	15	1_Organic	2_Organic	3_Organic	4_Organic	5_Organic
(µg/kg)	(µg/kg)	Analyte	µg/kg	µg/kg	µg/kg	µg/kg	µg/kg	µg/kg	µg/kg	µg/kg	µg/kg	µg/kg	µg/kg	µg/kg	µg/kg	µg/kg	µg/kg	µg/kg	µg/kg	µg/kg	µg/kg	µg/kg
0.08918	0.29429	15-Acetoxyscirpenol	-	-	-	-	-	-	-	-	-	-	-	-	-	-	-	-	-	-	-	-
0.01029	0.03395	AFB1	-	-	-	-	-	-	-	-	-	-	-	-	-	-	-	-	-	-	-	-
0.00626	0.02067	AFB2	-	-	-	-	-	-	-	-	-	-	-	-	-	-	-	-	-	-	-	-
0.01154	0.0381	AFG1	-	-	-	-	-	-	-	-	-	-	-	-	-	-	-	-	-	-	-	-
0.00582	0.01921	AFG2	-	-	-	-	-	-	-	-	-	-	-	-	-	-	-	-	-	-	-	-
0.00106	0.00349	AFM1	-	-	-	-	-	-	-	-	-	<LOQ	-	-	<LOQ	-	-	-	-	-	-	-
0.13197	0.4355	ALT	-	-	-	-	-	-	-	-	-	-	-	-	-	-	-	-	-	-	-	-
0.06689	0.22075	BEA*	<LOQ	0.265125	<LOQ	<LOQ	-	<LOQ	<LOQ	<LOQ	0.293453	<LOQ	<LOQ	0.230863	<LOQ	0.229837	<LOQ	-	-	-	<LOQ	<LOQ
0.05256	0.17344	DAS	-	-	-	-	-	-	-	-	-	-	-	-	-	-	-	-	-	-	-	-
0.06182	0.20399	Deepoxy-DON	-	-	-	-	-	-	-	-	-	-	-	-	-	-	-	-	-	-	-	-
0.14879	0.491	DON_15Ac	-	-	-	-	-	-	-	-	-	-	-	-	-	-	-	-	-	-	-	-
0.11532	0.38057	DON_3Ac	-	-	-	-	-	-	-	-	-	-	-	-	-	-	-	-	-	-	-	-
0.33338	1.10016	DON	-	-	-	-	-	-	-	-	-	-	-	-	-	-	-	-	-	-	-	-
0.03048	0.1006	ENNA	-	-	-	-	-	-	-	-	-	-	-	-	-	-	-	-	-	-	-	-
0.03024	0.0998	ENNA1	-	-	-	-	-	-	-	-	-	-	-	-	-	-	-	-	-	-	-	-
0.03533	0.11659	ENNB*	<LOQ	<LOQ	<LOQ	0.127778	<LOQ	<LOQ	<LOQ	<LOQ	-	<LOQ	<LOQ	<LOQ	<LOQ	<LOQ	<LOQ	0.134765	0.154328	<LOQ	<LOQ	<LOQ
0.02925	0.09652	ENNB1	-	-	-	-	-	-	-	-	-	-	-	-	-	-	-	-	-	-	-	-
0.03269	0.10788	Ergocornine	-	-	-	-	-	-	-	-	-	-	-	-	-	-	-	-	-	-	-	-
0.02901	0.09574	Ergocorninin	-	-	-	-	-	-	-	-	-	-	-	-	-	-	-	-	-	-	-	-
0.03321	0.10959	Ergocristine	-	-	-	-	-	-	-	-	-	-	-	-	-	-	-	-	-	-	-	-
0.02394	0.07899	Ergocristinine	-	-	-	-	-	-	-	-	-	-	-	-	-	-	-	-	-	-	-	-
0.02892	0.09544	Ergocryptine	-	-	-	-	-	-	-	-	-	-	-	-	-	-	-	-	-	-	-	-
0.03643	0.12021	Ergocryptinine	-	-	-	-	-	-	-	-	-	-	-	-	-	-	-	-	-	-	-	-
0.02482	0.08191	Ergometrine	-	-	-	-	-	-	-	-	-	-	-	-	-	-	-	-	-	-	-	-
0.02126	0.07015	Ergometrinine	-	-	-	-	-	-	-	-	-	-	-	-	-	-	-	-	-	-	-	-
0.02997	0.0989	Ergosine	-	-	-	-	-	-	-	-	-	-	-	-	-	-	-	-	-	-	-	-
0.02579	0.08511	Ergosinine	-	-	-	-	-	-	-	-	-	-	-	-	-	-	-	-	-	-	-	-
0.03125	0.10312	Ergotamine	-	-	-	-	-	-	-	-	-	-	-	-	-	-	-	-	-	-	-	-
0.03317	0.10946	Ergotaminine	-	-	-	-	-	-	-	-	-	-	-	-	-	-	-	-	-	-	-	-
0.22842	0.75378	FB1	-	-	-	-	-	-	-	-	-	-	-	-	-	-	-	-	-	-	-	-
0.03509	0.11579	FB2	-	-	-	-	-	-	-	-	-	-	-	-	-	-	-	-	-	-	-	-
0.06291	0.20759	FB3	-	-	-	-	-	-	-	-	-	-	-	-	-	-	-	-	-	-	-	-
0.36949	1.21933	Fusarenone X	-	-	-	-	-	-	-	-	-	-	-	-	-	-	-	-	-	-	-	-
0.03166	0.10447	HFB	-	-	-	-	-	-	-	-	-	-	-	-	-	-	-	-	-	-	-	-
0.09938	0.32797	HT2	-	-	-	-	-	-	-	-	-	-	-	-	-	-	-	-	-	-	-	-
0.05897	0.19461	Neosolaniol	-	-	-	-	-	-	-	-	-	-	-	-	-	-	-	-	-	-	-	-
0.00958	0.0316	OTA	-	-	-	-	-	-	-	-	-	-	-	-	-	-	-	-	-	-	-	-
0.05908	0.19495	OTB	-	-	-	-	-	-	-	-	-	-	-	-	-	-	-	-	-	-	-	-
0.04658	0.15372	PHOA T	-	-	-	-	-	-	-	-	-	-	-	-	-	-	-	-	-	-	-	-
0.06033	0.1991	Roquefortine C	-	-	-	-	-	-	-	-	-	-	-	-	-	-	-	-	-	-	-	-
0.10293	0.33968	Roridin A	-	-	-	-	-	-	-	-	-	-	-	-	-	-	-	-	-	-	-	-
0.01226	0.04046	Roridin E	-	-	-	-	-	-	-	-	-	-	-	-	-	-	-	-	-	-	-	-
0.01163	0.03838	STC	-	-	-	-	-	-	-	-	-	-	-	-	-	-	-	-	-	-	-	-
0.08049	0.26562	T2	-	-	-	-	-	-	-	-	-	-	-	-	-	-	-	-	-	-	-	-
0.20082	0.6627	T2-Tetraol	-	-	-	-	-	-	-	-	-	-	-	-	-	-	-	-	-	-	-	-
0.757537	2.49987	T2-Triol	-	-	-	-	-	-	-	-	-	-	-	-	-	-	-	-	-	-	-	-
0.0756	0.24946	Verrucarin A	-	-	-	-	-	-	-	-	-	-	-	-	-	-	-	-	-	-	-	-
0.53274	1.75805	Verrucarol	-	-	-	-	-	-	-	-	-	-	-	-	-	-	-	-	-	-	-	-
0.06609	0.21808	ZEN-glucosid	-	-	-	-	-	-	-	-	-	-	-	-	-	-	-	-	-	-	-	-
0.0074	0.02443	Atropine*	-	-	-	-	0.0365455	-	-	-	-	-	-	-	-	-	-	-	-	-	-	-
0.00664	0.02191	Echimidine§	-	-	-	-	-	-	-	-	-	-	-	-	-	-	-	-	-	-	-	-
0.00545	0.01798	Echimidine-N	-	-	-	-	-	-	-	-	-	-	-	-	-	-	-	-	-	-	-	-
0.00768	0.02533	Erucifoline	-	-	-	-	-	-	-	-	-	-	-	-	-	-	-	-	-	-	-	-
0.00689	0.02275	Erucifoline-N	-	-	-	-	-	-	-	-	-	-	-	-	-	-	-	-	-	-	-	-
0.00432	0.01427	Europine	-	-	-	-	-	-	-	-	-	-	-	-	-	-	-	-	-	-	-	-
0.00753	0.02483	Europine-N	-	-	-	-	-	-	-	-	-	-	-	-	-	-	-	-	-	-	-	-
0.00669	0.02209	Heliosupine-N	-	-	-	-	-	-	-	-	-	-	-	-	-	-	-	-	-	-	-	-
0.00682	0.0225	Heliotrine	-	-	-	-	-	-	-	-	-	-	-	-	-	-	-	-	-	-	-	-
0.00624	0.02059	Heliotrine-N	-	-	-	-	-	-	-	-	-	-	-	-	-	-	-	-	-	-	-	-
0.00586	0.01934	Intermedine§	-	-	-	-	-	-	-	-	-	-	-	-	-	-	-	-	-	-	-	-
0.00341	0.01124	Intermedine-N§	-	-	-	-	-	-	-	-	-	-	-	-	-	-	-	-	-	-	-	-
0.01116	0.03684	Jacobine	-	-	-	-	-	-	-	-	-	-	-	-	-	-	-	-	-	-	-	-
0.01122	0.03703	Jacobine-N	-	-	-	-	-	-	-	-	-	-	-	-	-	-	-	-	-	-	-	-
0.00727	0.02401	Lasiocarpine	-	-	-	-	-	-	-	-	-	-	-	-	-	-	-	-	-	-	-	-
0.00728	0.02402	Lasiocarpine-N	-	-	-	-	-	-	-	-	-	-	-	-	-	-	-	-	-	-	-	-
0.00679	0.02241	Monocrotaline	-	-	-	-	-	-	-	-	-	-	-	-	-	-	-	-	-	-	-	-
0.00593	0.01956	Monocrotaline-N	-	-	-	-	-	-	-	-	-	-	-	-	-	-	-	-	-	-	-	-
0.00642	0.0212	Retrorsine§	-	-	-	-	-	-	-	-	<LOQ	-	-	-	-	<LOQ	-	-	-	-	<LOQ	-
0.00619	0.02042	Retrorsine-N§	-	-	-	-	-	-	-	-	-	-	-	-	-	-	-	-	-	-	-	-
0.00419	0.01381	Scopolamine	-	-	-	-	-	-	-	-	-	-	-	-	-	-	-	-	-	-	-	-
0.00707	0.02334	Senecionine§	-	-	-	-	-	-	-	-	-	-	-	-	-	-	-	-	-	-	-	-
0.0067	0.0221	Senecionine-N§	-	-	-	-	-	-	-	-	-	-	-	-	-	-	-	-	-	-	-	-
0.00412	0.01361	Seneciphylline§	-	-	-	-	-	-	-	-	-	-	-	-	-	-	-	-	-	-	-	-
0.00708	0.02337	Seneciphylline-N§	-	-	-	-	-	-	-	-	-	-	-	-	-	-	-	-	-	-	-	-
0.00621	0.0205	Senkirkine*	-	-	-	-	0.0428179	-	-	<LOQ	0.247893	-	-	0.0709876	-	0.227611	<LOQ	-	-	-	0.270429	<LOQ
0.00679	0.02242	Trichodesmine	-	-	-	-	-	-	-	-	-	-	-	-	-	-	-	-	-	-	-	-
0.17184	0.56706	Lupinine	-	-	-	-	-	-	-	-	-	-	-	-	-	-	-	-	-	-	-	-
0.16406	0.54139	Thermopsine	-	-	-	-	-	-	-	-	-	-	-	-	-	-	-	-	-	-	-	-
0.12748	0.42069	Anagyrine*	-	-	-	-	-	-	-	-	-	-	-	-	-	<LOQ	<LOQ	3.95441	-	0.929064	<LOQ	7.71405
0.10209	0.33688	13a-Hydroxylupanine*	-	<LOQ	<LOQ	<LOQ	6.32514	<LOQ	<LOQ	6.79401	-	<LOQ	-	<LOQ	1.04493	31.6063	12.3003	155.255	13.5925	31.2124	25.9612	303.081
0.16626	0.54867	Multiflorine*	-	-	-	-	<LOQ	-	-	1.25187	-	-	-	-	-	6.21454	1.79377	24.5507	<LOQ	6.42162	4.54224	45.8549
0.22764	0.75122	Lupanine*	-	-	1.79301	1.75916	34.671	2.13952	4.29459	36.6782	-	2.96112	<LOQ	1.01275	6.68013	186.75	77.3605	707.702	43.0376	178.642	98.9837	1361.2
0.21883	0.72213	Isolupanine*	-	-	-	-	<LOQ	-	-	<LOQ	-	-	-	-	-	2.89722	<LOQ	10.7719	2.5194	1.81873	5.39096	14.2687
0.23838	0.78666	Angustifoline*	-	-	-	-	<LOQ	-	-	<LOQ	-	-	-	-	-	1.85642	<LOQ	12.5802	3.37845	2.43817	6.16625	16.6065
0.11607	0.38302	Sparteine*	-	-	-	-	-	-	-	-	-	-	-	-	-	<LOQ	-	1.25089	-	<LOQ	-	2.49005
0.09276	0.30609	Cytisine	-	-	-	-	-	-	-	-	-	-	-	-	-	-	-	-	-	-	-	-
0.23148	0.7639	Albine*	-	-	-	-	2.08878	-	-	2.04178	-	-	-	-	-	5.37109	3.08551	46.8124	<LOQ	8.39202	2.20695	55.7206
0.06835	0.22555	AME	-	-	-	-	-	-	-	-	-	-	-	-	-	-	-	-	-	-	-	-
0.09747	0.32164	AME-3G	-	-	-	-	-	-	-	-	-	-	-	-	-	-	-	-	-	-	-	-
0.07328	0.24182	AME-3S	-	-	-	-	-	-	-	-	-	-	-	-	-	-	-	-	-	-	-	-
0.06506	0.2147	AOH	-	-	-	-	-	-	-	-	-	-	-	-	-	-	-	-	-	-	-	-
0.05604	0.18493	AOH-3G	-	-	-	-	-	-	-	-	-	-	-	-	-	-	-	-	-	-	-	-
0.06681	0.22046	AOH-3S	-	-	-	-	-	-	-	-	-	-	-	-	-	-	-	-	-	-	-	-
0.08932	0.29474	ATX-I	-	-	-	-	-	-	-	-	-	-	-	-	-	-	-	-	-	-	-	-
0.01786	0.05894	CIT	-	-	-	-	-	-	-	-	-	-	-	-	-	-	-	-	-	-	-	-
0.02094	0.06911	DON-3G	-	-	-	-	-	-	-	-	-	-	-	-	-	-	-	-	-	-	-	-
0.49546	1.63503	Nivalenol	-	-	-	-	-	-	-	-	-	-	-	-	-	-	-	-	-	-	-	-
0.01286	0.04244	OTalpha	-	-	-	-	-	-	-	-	-	-	-	-	-	-	-	-	-	-	-	-
0.0379202	0.125137	Stachybotrylactam	-	-	-	-	-	-	-	-	-	-	-	-	-	-	-	-	-	-	-	-
0.1687	0.55672	TEA	-	-	-	-	-	-	-	-	-	-	-	-	-	-	-	-	-	-	-	-
0.05393	0.17798	TEN	-	-	-	-	-	-	-	-	-	-	-	-	-	-	-	-	-	-	-	-
0.06604	0.21793	ZAL, a	-	-	-	-	-	-	-	-	-	-	-	-	-	-	-	-	-	-	-	-
0.08403	0.27731	ZAL, b	-	-	-	-	-	-	-	-	-	-	-	-	-	-	-	-	-	-	-	-
0.07161	0.23633	ZAN	-	-	-	-	-	-	-	-	-	-	-	-	-	-	-	-	-	-	-	-
0.0954	0.31483	ZEL, a	-	-	-	-	-	-	-	-	-	-	-	-	-	-	-	-	-	-	-	-
0.06746	0.22261	ZEL, b	-	-	-	-	-	-	-	-	-	-	-	-	-	-	-	-	-	-	-	-
0.06148	0.20288	ZELS, a	-	-	-	-	-	-	-	-	-	-	-	-	-	-	-	-	-	-	-	-
0.0511	0.16864	ZELS, b	-	-	-	-	-	-	-	-	-	-	-	-	-	-	-	-	-	-	-	-
0.07026	0.23184	ZEN	-	-	-	-	-	-	-	-	-	-	-	-	-	-	-	-	-	-	-	-
0.06048	0.19959	ZENS	-	-	-	-	-	-	-	-	-	-	-	-	-	-	-	-	-	-	-	-
		+ve mode
		-ve mode
		*	Concentrations are corrected for recovery
		-	not detected or identification criteria (RT and ion ratio) were not fulfilled in all repeated injections or identification criteria (RT and ion ratio) were fulfilled in all the 4 injections but <LOD
		<LOQ	< Limit of Quantification but > LOD: each sample was prepared in duplicate and injected twice. Identification criteria (RT and ion ratio) were fulfilled in ALL the 4 injections
		Echimidine§	may contain the possible co-eluting isomer heliosupine. Heliosupine was not included in the validated method.
		Intermedine§	may contain the possible co-eluting isomers lycopsamine, indicine, echinatine and rinderine. Lycopsamine, indicine, echinatine and rinderine were not included in the validated method.
		Intermedine-N§	may contain the possible co-eluting isomers lycopsamine-N, indicine-N, echinatine-N and rinderine-N. Lycopsamine-N, indicine-N, echinatine-N and rinderine-N were not included in the validated method.
		Retrorsine§	may contain the possible co-eluting isomer usaramine. Usaramine was not included in the validated method.
		Retrorsine-N§	may contain the possible co-eluting isomer usaramine-N. Usaramine-N was not included in the validated method.
		Senecionine§	may contain the possible co-eluting isomers senecivernine and integerrimine. Senecivernine and integerrimine were not included in the validated method.
		Senecionine-N§	may contain the possible co-eluting isomers senecivernine-N and integerrimine-N. Senecivernine-N and integerrimine-N were not included in the validated method.
		Seneciphylline§	may contain the possible co-eluting isomer spartioidine. Spartioidine was not included in the validated method.
		Seneciphylline-N§	may contain the possible co-eluting isomer spartioidine-N. Spartioidine-N was not included in the validated method.
